# Supplementary material for: Topical Administration of a Soluble TNF Inhibitor Reduces Infarct Volume After Focal Cerebral Ischemia in Mice
Source: Front Neurosci. 2019 Aug 7;13:781. doi: 10.3389/fnins.2019.00781 (PMC6692878; doi:10.3389/fnins.2019.00781)
Supplement: Supplementary file 2 [file Data_Sheet_1.xlsx]

## Sheet:  Microglia SIG
Gene names	Protein name		Student's T-test Significant DD_WT	Student's T-test p-value DD_WT	Student's T-test Difference (log2) DD_WT	Max regulation	LFQ intensity 10_wtwt	LFQ intensity 11_DD	LFQ intensity 12_DD	LFQ intensity 3_wtwt	LFQ intensity 4_wtwt	LFQ intensity 5_DD	LFQ intensity 6_wtwt	LFQ intensity 7_DD	LFQ intensity 8_DD	LFQ intensity 9_DD	Only identified by site	Reverse	Potential contaminant	GOBP name	GOMF name	GOCC name	GOBP slim name	GOCC slim name	KEGG name	Pfam	GSEA	Keywords	Corum	GOBP	GOMF	GOCC	GOBP slim	GOCC slim	Interpro	Interpro name	KEGG	MIM	PRINTS	PRINTS name	Prosite	Prosite name		Reactome	SGD	SMART	SMART name	Taxonomy
T	C		C	N	N		#!{Type}E	E	E	E	E	E	E	E	E	E	C	C	C	C	C	C	C	C	C	C	C	C	C	C	C	C	C	C	C	C	C	C	C	C	C	C		C	C	C	C	C
							#!{C:Treatment}WT	DD	DD	WT	WT	DD	WT	DD	DD	DD
Mpst	3-mercaptopyruvate sulfurtransferase;Sulfurtransferase		+	0.021003	1.83197	3.56023	13.204	16.1929	15.9679	15.7624	12.7786	16.3071	15.319	16.739	16.1099	15.2712				biosynthetic process;cellular biosynthetic process;cellular metabolic process;cellular process;hydrogen sulfide biosynthetic process;hydrogen sulfide metabolic process;metabolic process;sulfur compound biosynthetic process;sulfur compound metabolic process	3-mercaptopyruvate sulfurtransferase activity;catalytic activity;sulfurtransferase activity;thiosulfate sulfurtransferase activity;transferase activity;transferase activity, transferring sulfur-containing groups	cell junction;cell part;cell projection;cytoplasm;cytoplasmic part;extracellular membrane-bounded organelle;extracellular organelle;extracellular region part;extracellular vesicular exosome;intracellular membrane-bounded organelle;intracellular organelle;intracellular organelle part;intracellular part;membrane;membrane-bounded organelle;membrane-bounded vesicle;mitochondrial inner membrane;mitoch…	biosynthetic process;cellular metabolic process;cellular process;metabolic process;sulfur compound metabolic process	cell part;cell projection;cytoplasm;extracellular organelle;intracellular membrane-bounded organelle;intracellular organelle;membrane;mitochondrion;neuron projection;organelle;synapse;vesicle	Cysteine and methionine metabolism;Sulfur relay system	Rhodanese	ACEVEDO_METHYLATED_IN_LIVER_CANCER_DN;AGUIRRE_PANCREATIC_CANCER_COPY_NUMBER_DN;BLALOCK_ALZHEIMERS_DISEASE_UP;BOGNI_TREATMENT_RELATED_MYELOID_LEUKEMIA_UP;CATABOLIC_PROCESS;CCCNNGGGAR_V$OLF1_01;CELLULAR_CATABOLIC_PROCESS;chr22q13;DAIRKEE_TERT_TARGETS_UP;DIAZ_CHRONIC_MEYLOGENOUS_LEUKEMIA_UP;GARY_CD5_TARGETS_UP;GRAHAM_CML_QUIESCENT_VS_NORMAL_QUIESCENT_UP;GSE10239_NAIVE_VS_MEMORY_CD8_TCELL_DN;GSE11057…	Acetylation;Celljunction;Completeproteome;Cytoplasm;Directproteinsequencing;Disulfidebond;Mitochondrion;Phosphoprotein;Proteomicsidentification;Redox-activecenter;Referenceproteome;Repeat;Synapse;Synaptosome;Transferase		GO:0006790;GO:0008152;GO:0009058;GO:0009987;GO:0044237;GO:0044249;GO:0044272;GO:0070813;GO:0070814	GO:0003824;GO:0004792;GO:0016740;GO:0016782;GO:0016783;GO:0016784	GO:0005737;GO:0005739;GO:0005743;GO:0016020;GO:0019866;GO:0030054;GO:0031090;GO:0031966;GO:0031982;GO:0031988;GO:0042995;GO:0043005;GO:0043226;GO:0043227;GO:0043229;GO:0043230;GO:0043231;GO:0044421;GO:0044422;GO:0044424;GO:0044429;GO:0044444;GO:0044446;GO:0044464;GO:0045202;GO:0065010;GO:0070062	GO:0006790;GO:0008152;GO:0009058;GO:0009987;GO:0044237	GO:0005737;GO:0005739;GO:0016020;GO:0031982;GO:0042995;GO:0043005;GO:0043226;GO:0043229;GO:0043230;GO:0043231;GO:0044464;GO:0045202	IPR001307;IPR001763	Rhodanese-like_dom;Thiosulphate_STrfase_CS	ko00270;ko04122				PS00380;PS00683;PS50206	RHODANESE_1;RHODANESE_2;RHODANESE_3				SM00450	RHOD	Mus musculus
Acot2	Acyl-coenzyme A thioesterase 2, mitochondrial	fatty acid metabolism, response to hypoxia	+	0.03745	1.03735	2.05245	13.2519	15.5729	14.6918	14.993	13.5007	15.2042	14.5988	15.8116	14.8472	14.613				acyl-CoA metabolic process;carboxylic acid metabolic process;cellular ketone metabolic process;cellular lipid metabolic process;cellular metabolic process;cellular process;coenzyme metabolic process;cofactor metabolic process;fatty acid metabolic process;lipid metabolic process;long-chain fatty acid metabolic process;metabolic process;monocarboxylic acid metabolic process;organic acid metabolic p…	acyl-CoA hydrolase activity;acyl-CoA thioesterase activity;binding;carboxylic ester hydrolase activity;catalytic activity;CoA hydrolase activity;hydrolase activity;hydrolase activity, acting on ester bonds;palmitoyl-CoA hydrolase activity;protein binding;receptor binding;thiolester hydrolase activity	cell part;cytoplasmic part;extracellular membrane-bounded organelle;extracellular organelle;extracellular region part;extracellular vesicular exosome;intracellular membrane-bounded organelle;intracellular organelle;intracellular organelle lumen;intracellular organelle part;intracellular part;membrane-bounded organelle;membrane-bounded vesicle;membrane-enclosed lumen;mitochondrial matrix;mitochond…	cellular ketone metabolic process;cellular lipid metabolic process;cellular metabolic process;cellular process;cofactor metabolic process;lipid metabolic process;metabolic process;organic acid metabolic process;primary metabolic process;small molecule metabolic process	cell part;extracellular organelle;intracellular membrane-bounded organelle;intracellular organelle;mitochondrion;organelle;vesicle	Biosynthesis of unsaturated fatty acids	BAAT_C;Bile_Hydr_Trans	ACEVEDO_FGFR1_TARGETS_IN_PROSTATE_CANCER_MODEL_DN;CARBOXYLIC_ACID_METABOLIC_PROCESS;CELLULAR_LIPID_METABOLIC_PROCESS;chr14q24;COENZYME_METABOLIC_PROCESS;COFACTOR_METABOLIC_PROCESS;CYTOPLASM;CYTOPLASMIC_PART;DACOSTA_UV_RESPONSE_VIA_ERCC3_COMMON_UP;FATTY_ACID_METABOLIC_PROCESS;GAUSSMANN_MLL_AF4_FUSION_TARGETS_A_DN;GSE14769_UNSTIM_VS_80MIN_LPS_BMDM_UP;GSE17721_PAM3CSK4_VS_CPG_2H_BMDM_DN;GSE17721_POL…	Acetylation;Completeproteome;Hydrolase;Mitochondrion;Referenceproteome;Serineesterase;Transitpeptide		GO:0000038;GO:0001676;GO:0006082;GO:0006629;GO:0006631;GO:0006637;GO:0006732;GO:0008152;GO:0009987;GO:0019752;GO:0032787;GO:0035383;GO:0042180;GO:0043436;GO:0044237;GO:0044238;GO:0044255;GO:0044281;GO:0051186	GO:0003824;GO:0005102;GO:0005488;GO:0005515;GO:0016289;GO:0016290;GO:0016291;GO:0016787;GO:0016788;GO:0016790;GO:0047617;GO:0052689	GO:0005739;GO:0005759;GO:0031974;GO:0031982;GO:0031988;GO:0043226;GO:0043227;GO:0043229;GO:0043230;GO:0043231;GO:0043233;GO:0044421;GO:0044422;GO:0044424;GO:0044429;GO:0044444;GO:0044446;GO:0044464;GO:0065010;GO:0070013;GO:0070062	GO:0006082;GO:0006629;GO:0008152;GO:0009987;GO:0042180;GO:0044237;GO:0044238;GO:0044255;GO:0044281;GO:0051186	GO:0005739;GO:0031982;GO:0043226;GO:0043229;GO:0043230;GO:0043231;GO:0044464	IPR006862;IPR014940;IPR016662;IPR029058	AB_hydrolase;Acyl-CoA_thioEstase_long-chain;BAAT_C;Thio_Ohase/aa_AcTrfase	ko01040											Mus musculus
Mpi	Mannose-6-phosphate isomerase		+	0.00613055	0.947427	1.92843	15.7592	16.2974	NaN	16.0023	14.9229	16.8583	15.7512	16.549	16.3091	16.7676				alcohol biosynthetic process;alcohol metabolic process;biosynthetic process;carbohydrate biosynthetic process;carbohydrate metabolic process;cellular biosynthetic process;cellular carbohydrate biosynthetic process;cellular carbohydrate metabolic process;cellular metabolic process;cellular nitrogen compound metabolic process;cellular process;GDP-mannose biosynthetic process;GDP-mannose metabolic p…	binding;catalytic activity;cation binding;intramolecular oxidoreductase activity;intramolecular oxidoreductase activity, interconverting aldoses and ketoses;ion binding;isomerase activity;mannose-6-phosphate isomerase activity;metal ion binding;transition metal ion binding;zinc ion binding	cell part;cytoplasm;extracellular membrane-bounded organelle;extracellular organelle;extracellular region part;extracellular vesicular exosome;intracellular part;membrane-bounded organelle;membrane-bounded vesicle;organelle;vesicle	alcohol metabolic process;biosynthetic process;carbohydrate metabolic process;cellular metabolic process;cellular nitrogen compound metabolic process;cellular process;metabolic process;nitrogen compound metabolic process;nucleobase-containing compound metabolic process;nucleotide-sugar metabolic process;primary metabolic process;small molecule metabolic process	cell part;cytoplasm;extracellular organelle;organelle;vesicle	Amino sugar and nucleotide sugar metabolism;Fructose and mannose metabolism	PMI_typeI	AACYNNNNTTCCS_UNKNOWN;ACTAYRNNNCCCR_UNKNOWN;BIOCARTA_FEEDER_PATHWAY;BROWNE_HCMV_INFECTION_14HR_DN;CYCLIN_D1_KE_.V1_DN;CYCLIN_D1_UP.V1_DN;ERB2_UP.V1_UP;GAGCCAG,MIR-149;GOBERT_OLIGODENDROCYTE_DIFFERENTIATION_DN;GRADE_COLON_VS_RECTAL_CANCER_DN;GSE10325_LUPUS_CD4_TCELL_VS_LUPUS_MYELOID_UP;GSE11864_CSF1_VS_CSF1_IFNG_PAM3CYS_IN_MAC_UP;GSE13306_TREG_RA_VS_TCONV_RA_UP;GSE13306_TREG_VS_TCONV_SPLEEN_UP;GSE…	Acetylation;Completeproteome;Cytoplasm;Isomerase;Metal-binding;Phosphoprotein;Referenceproteome;Zinc		GO:0005975;GO:0005996;GO:0006013;GO:0006066;GO:0006139;GO:0006807;GO:0008152;GO:0009058;GO:0009225;GO:0009226;GO:0009298;GO:0009987;GO:0016051;GO:0019307;GO:0019318;GO:0019319;GO:0019673;GO:0034637;GO:0034641;GO:0044237;GO:0044238;GO:0044249;GO:0044262;GO:0044281;GO:0044283;GO:0046165;GO:0046364	GO:0003824;GO:0004476;GO:0005488;GO:0008270;GO:0016853;GO:0016860;GO:0016861;GO:0043167;GO:0043169;GO:0046872;GO:0046914	GO:0005737;GO:0031982;GO:0031988;GO:0043226;GO:0043227;GO:0043230;GO:0044421;GO:0044424;GO:0044464;GO:0065010;GO:0070062	GO:0005975;GO:0006066;GO:0006139;GO:0006807;GO:0008152;GO:0009058;GO:0009225;GO:0009987;GO:0034641;GO:0044237;GO:0044238;GO:0044281	GO:0005737;GO:0031982;GO:0043226;GO:0043230;GO:0044464	IPR001250;IPR011051;IPR014710;IPR016305;IPR018050	Man6P_Isoase-1;Mannose-6-P_Isomerase;Pmannose_isomerase-type1_CS;RmlC_Cupin;RmlC-like_jellyroll	ko00051;ko00520		PR00714	MAN6PISMRASE	PS00965;PS00966	PMI_I_1;PMI_I_2		REACT_328870				Mus musculus
Hpgds	Hematopoietic prostaglandin D synthase	"Focal cerebral ischemia/reperfusion injury in mice induces hematopoietic prostaglandin D synthase in microglia and macrophages."potent inhibitor of platelet aggregation	+	0.00249014	0.882279	1.84328	16.06	17.3222	16.9995	16.7579	15.804	17.4171	16.6586	17.2335	17.2603	16.982				biological regulation;biosynthetic process;carboxylic acid biosynthetic process;carboxylic acid metabolic process;cellular biosynthetic process;cellular ketone metabolic process;cellular lipid metabolic process;cellular metabolic process;cellular process;fatty acid biosynthetic process;fatty acid metabolic process;icosanoid biosynthetic process;icosanoid metabolic process;lipid biosynthetic proce…	binding;calcium ion binding;catalytic activity;cation binding;glutathione transferase activity;identical protein binding;intramolecular oxidoreductase activity;ion binding;isomerase activity;magnesium ion binding;metal ion binding;prostaglandin-D synthase activity;protein binding;protein dimerization activity;protein homodimerization activity;transferase activity;transferase activity, transferrin…	cell part;cytoplasm;intracellular part	biological regulation;biosynthetic process;cellular ketone metabolic process;cellular lipid metabolic process;cellular metabolic process;cellular process;lipid metabolic process;metabolic process;organic acid metabolic process;primary metabolic process;small molecule metabolic process	cell part;cytoplasm	Arachidonic acid metabolism	GST_C;GST_N	BASSO_HAIRY_CELL_LEUKEMIA_DN;CASORELLI_ACUTE_PROMYELOCYTIC_LEUKEMIA_DN;CHEN_METABOLIC_SYNDROM_NETWORK;DIAZ_CHRONIC_MEYLOGENOUS_LEUKEMIA_UP;DURCHDEWALD_SKIN_CARCINOGENESIS_DN;ESC_J1_UP_EARLY.V1_UP;GRAHAM_CML_DIVIDING_VS_NORMAL_QUIESCENT_UP;GRAHAM_CML_QUIESCENT_VS_NORMAL_QUIESCENT_UP;GSE14308_TH2_VS_NAIVE_CD4_TCELL_UP;GSE17721_CTRL_VS_GARDIQUIMOD_24H_BMDM_UP;GSE17721_CTRL_VS_LPS_24H_BMDM_UP;GSE1772…	Completeproteome;Cytoplasm;Fattyacidbiosynthesis;Fattyacidmetabolism;Isomerase;Lipidbiosynthesis;Lipidmetabolism;Prostaglandinbiosynthesis;Prostaglandinmetabolism;Referenceproteome;Transferase		GO:0001516;GO:0006082;GO:0006629;GO:0006631;GO:0006633;GO:0006636;GO:0006690;GO:0006692;GO:0006693;GO:0008152;GO:0008285;GO:0008610;GO:0009058;GO:0009987;GO:0016053;GO:0019752;GO:0032787;GO:0033559;GO:0042127;GO:0042180;GO:0043436;GO:0044237;GO:0044238;GO:0044249;GO:0044255;GO:0044281;GO:0044283;GO:0046394;GO:0046456;GO:0046457;GO:0048519;GO:0048523;GO:0050789;GO:0050794;GO:0051239;GO:0065007;GO:…	GO:0000287;GO:0003824;GO:0004364;GO:0004667;GO:0005488;GO:0005509;GO:0005515;GO:0016740;GO:0016765;GO:0016853;GO:0016860;GO:0042802;GO:0042803;GO:0043167;GO:0043169;GO:0046872;GO:0046983	GO:0005737;GO:0044424;GO:0044464	GO:0006082;GO:0006629;GO:0008152;GO:0009058;GO:0009987;GO:0042180;GO:0044237;GO:0044238;GO:0044255;GO:0044281;GO:0065007	GO:0005737;GO:0044464	IPR004045;IPR004046;IPR010987;IPR012336	Glutathione_S-Trfase_N;Glutathione-S-Trfase_C-like;GST_C;Thioredoxin-like_fold	ko00590				PS50404;PS50405	GST_CTER;GST_NTER		REACT_317599;REACT_349058				Mus musculus
Pycard	Apoptosis-associated speck-like protein containing a CARD		+	0.0126194	0.805192	1.74738	18.3168	19.6127	18.9704	19.1567	18.064	19.498	19.0442	19.7164	19.3541	19.552				activation of caspase activity;activation of immune response;activation of innate immune response;apoptosis;biological regulation;cell activation;cell activation involved in immune response;cell death;cell surface receptor linked signaling pathway;cellular component organization;cellular component organization or biogenesis;cellular membrane organization;cellular process;cellular response to biot…	apoptotic protease activator activity;binding;enzyme activator activity;enzyme regulator activity;identical protein binding;peptidase activator activity;peptidase regulator activity;protein binding;protein dimerization activity;protein domain specific binding;protein homodimerization activity;Pyrin domain binding	cell body;cell part;cytoplasm;cytoplasmic part;cytosol;endoplasmic reticulum;extracellular region;intracellular membrane-bounded organelle;intracellular non-membrane-bounded organelle;intracellular organelle;intracellular organelle part;intracellular part;macromolecular complex;membrane-bounded organelle;mitochondrion;NALP1 inflammasome complex;NALP3 inflammasome complex;neuronal cell body;non-me…	biological regulation;cell activation;cell death;cellular component organization;cellular membrane organization;cellular process;cytokine production;death;endocytosis;establishment of localization;immune system process;membrane invagination;membrane organization;multicellular organismal process;multi-organism process;regulation of organelle organization;regulation of protein modification process;…	cell body;cell part;cytoplasm;cytosol;endoplasmic reticulum;extracellular region;intracellular membrane-bounded organelle;intracellular non-membrane-bounded organelle;intracellular organelle;macromolecular complex;mitochondrion;neuronal cell body;nucleolus;nucleus;organelle;protein complex	Cytosolic DNA-sensing pathway;NOD-like receptor signaling pathway	CARD;PYRIN	ACTIVATION_OF_NF_KAPPAB_TRANSCRIPTION_FACTOR;APOPTOSIS_GO;BENPORATH_SUZ12_TARGETS;BUYTAERT_PHOTODYNAMIC_THERAPY_STRESS_DN;CELL_DEVELOPMENT;CELL_SURFACE_RECEPTOR_LINKED_SIGNAL_TRANSDUCTION_GO_0007166;CELLULAR_LOCALIZATION;CHANDRAN_METASTASIS_DN;CHEN_METABOLIC_SYNDROM_NETWORK;chr16p12;CYTOKINE_AND_CHEMOKINE_MEDIATED_SIGNALING_PATHWAY;CYTOKINE_PRODUCTION;CYTOKINE_SECRETION;CYTOPLASM;CYTOPLASMIC_PART…	Apoptosis;Completeproteome;Cytoplasm;Endoplasmicreticulum;Immunity;Inflammatoryresponse;Innateimmunity;Mitochondrion;Nucleus;Phosphoprotein;Referenceproteome;Tumorsuppressor		GO:0001773;GO:0001775;GO:0001816;GO:0001817;GO:0001818;GO:0001819;GO:0001932;GO:0001959;GO:0002218;GO:0002230;GO:0002237;GO:0002252;GO:0002253;GO:0002263;GO:0002274;GO:0002275;GO:0002277;GO:0002366;GO:0002376;GO:0002577;GO:0002579;GO:0002580;GO:0002582;GO:0002583;GO:0002585;GO:0002586;GO:0002588;GO:0002682;GO:0002684;GO:0002685;GO:0002687;GO:0002694;GO:0002696;GO:0002697;GO:0002819;GO:0002821;GO:…	GO:0005488;GO:0005515;GO:0008047;GO:0016504;GO:0016505;GO:0019904;GO:0030234;GO:0032090;GO:0042802;GO:0042803;GO:0046983;GO:0061134	GO:0005576;GO:0005634;GO:0005730;GO:0005737;GO:0005739;GO:0005783;GO:0005829;GO:0032991;GO:0043025;GO:0043226;GO:0043227;GO:0043228;GO:0043229;GO:0043231;GO:0043232;GO:0043234;GO:0044297;GO:0044422;GO:0044424;GO:0044428;GO:0044444;GO:0044446;GO:0044464;GO:0072558;GO:0072559	GO:0001775;GO:0001816;GO:0002376;GO:0006810;GO:0006897;GO:0006950;GO:0006974;GO:0007165;GO:0008219;GO:0009607;GO:0009987;GO:0010324;GO:0016043;GO:0016044;GO:0016192;GO:0016265;GO:0031399;GO:0031647;GO:0032501;GO:0033043;GO:0042221;GO:0050896;GO:0051049;GO:0051234;GO:0051704;GO:0061024;GO:0065007	GO:0005576;GO:0005634;GO:0005730;GO:0005737;GO:0005739;GO:0005783;GO:0005829;GO:0032991;GO:0043025;GO:0043226;GO:0043229;GO:0043231;GO:0043232;GO:0043234;GO:0044297;GO:0044464	IPR001315;IPR004020;IPR011029	CARD;DAPIN;DEATH-like_dom	ko04621;ko04623				PS50209;PS50824	CARD;DAPIN		REACT_317454;REACT_354542;REACT_358772				Mus musculus
Fabp5	Fatty acid-binding protein, epidermal		+	0.00703929	0.736573	1.66621	16.0215	17.5322	16.6466	16.7843	16.139	17.1311	16.514	16.9286	17.2182	17.1509				alcohol metabolic process;amine metabolic process;biosynthetic process;carbohydrate metabolic process;carbohydrate transport;cellular amine metabolic process;cellular biogenic amine metabolic process;cellular biosynthetic process;cellular carbohydrate metabolic process;cellular lipid metabolic process;cellular metabolic process;cellular nitrogen compound metabolic process;cellular process;establi…	binding;carboxylic acid binding;fatty acid binding;lipid binding;monocarboxylic acid binding;transporter activity	cell part;cytoplasm;extracellular membrane-bounded organelle;extracellular organelle;extracellular region part;extracellular vesicular exosome;intracellular part;membrane-bounded organelle;membrane-bounded vesicle;organelle;vesicle	alcohol metabolic process;amine metabolic process;biosynthetic process;carbohydrate metabolic process;carbohydrate transport;cellular lipid metabolic process;cellular metabolic process;cellular nitrogen compound metabolic process;cellular process;establishment of localization;lipid metabolic process;metabolic process;nitrogen compound metabolic process;primary metabolic process;response to stimul…	cell part;cytoplasm;extracellular organelle;organelle;vesicle	PPAR signaling pathway	Lipocalin	AKL_HTLV1_INFECTION_UP;AKT_UP.V1_UP;ANATOMICAL_STRUCTURE_DEVELOPMENT;BENPORATH_ES_1;BENPORATH_MYC_MAX_TARGETS;BHATTACHARYA_EMBRYONIC_STEM_CELL;BOQUEST_STEM_CELL_DN;BOYAULT_LIVER_CANCER_SUBCLASS_G123_UP;BOYLAN_MULTIPLE_MYELOMA_PCA3_UP;BRUINS_UVC_RESPONSE_LATE;BURTON_ADIPOGENESIS_5;BYSTRYKH_HEMATOPOIESIS_STEM_CELL_AND_BRAIN_QTL_TRANS;CHICAS_RB1_TARGETS_GROWING;chr8q21;CHUNG_BLISTER_CYTOTOXICITY_UP;…	3D-structure;Acetylation;Completeproteome;Cytoplasm;Directproteinsequencing;Disulfidebond;Lipid-binding;Phosphoprotein;Referenceproteome;Transport		GO:0005975;GO:0005996;GO:0006006;GO:0006066;GO:0006576;GO:0006629;GO:0006644;GO:0006650;GO:0006656;GO:0006807;GO:0006810;GO:0006950;GO:0008152;GO:0008610;GO:0008643;GO:0008645;GO:0008654;GO:0009058;GO:0009308;GO:0009611;GO:0009987;GO:0015749;GO:0015758;GO:0019318;GO:0019637;GO:0034641;GO:0042439;GO:0044106;GO:0044237;GO:0044238;GO:0044249;GO:0044255;GO:0044262;GO:0044281;GO:0045017;GO:0046470;GO:…	GO:0005215;GO:0005488;GO:0005504;GO:0008289;GO:0031406;GO:0033293	GO:0005737;GO:0031982;GO:0031988;GO:0043226;GO:0043227;GO:0043230;GO:0044421;GO:0044424;GO:0044464;GO:0065010;GO:0070062	GO:0005975;GO:0006066;GO:0006629;GO:0006807;GO:0006810;GO:0006950;GO:0008152;GO:0008643;GO:0009058;GO:0009308;GO:0009987;GO:0034641;GO:0044237;GO:0044238;GO:0044255;GO:0044281;GO:0050896;GO:0051234	GO:0005737;GO:0031982;GO:0043226;GO:0043230;GO:0044464	IPR000463;IPR000566;IPR011038;IPR012674	Calycin;Calycin-like;Fatty_acid-bd;Lipocln_cytosolic_FA-bd_dom	ko03320		PR00178	FATTYACIDBP	PS00214	FABP		REACT_306383;REACT_316390				Mus musculus
Twf2	Twinfilin-2	cellular localization. Shouldn't be in microglia	+	0.00973945	0.524501	1.43844	19.1361	20.0918	19.492	19.5053	19.0315	19.8846	19.5782	20.0505	19.7642	19.7406				actin filament capping;barbed-end actin filament capping;biological regulation;cell communication;cell projection organization;cellular component organization;cellular component organization at cellular level;cellular component organization or biogenesis;cellular component organization or biogenesis at cellular level;cellular process;cellular response to chemical stimulus;cellular response to ext…	actin binding;actin monomer binding;adenyl nucleotide binding;adenyl ribonucleotide binding;ATP binding;binding;cytoskeletal protein binding;enzyme binding;kinase binding;lipid binding;nucleotide binding;phosphatidylinositol binding;phosphatidylinositol-4,5-bisphosphate binding;phospholipid binding;protein binding;protein kinase binding;protein kinase C binding;purine nucleotide binding;purine ri…	cell part;cell projection;cell projection part;contractile fiber;cytoplasm;cytoplasmic part;cytoskeleton;extracellular membrane-bounded organelle;extracellular organelle;extracellular region part;extracellular vesicular exosome;filopodium;growth cone;intracellular non-membrane-bounded organelle;intracellular organelle;intracellular part;lamellipodium;membrane-bounded organelle;membrane-bounded ve…	biological regulation;cell communication;cellular component organization;cellular process;regulation of organelle organization;response to chemical stimulus;response to external stimulus;response to extracellular stimulus;response to stimulus;signal transduction	cell part;cell projection;cytoplasm;cytoskeleton;extracellular organelle;filopodium;intracellular non-membrane-bounded organelle;intracellular organelle;microvillus;organelle;site of polarized growth;vesicle		Cofilin_ADF	ACEVEDO_LIVER_CANCER_UP;ACEVEDO_LIVER_TUMOR_VS_NORMAL_ADJACENT_TISSUE_UP;ACTIN_BINDING;ADENYL_NUCLEOTIDE_BINDING;ADENYL_RIBONUCLEOTIDE_BINDING;ATP_BINDING;BONOME_OVARIAN_CANCER_SURVIVAL_SUBOPTIMAL_DEBULKING;BORLAK_LIVER_CANCER_EGF_UP;BROWNE_HCMV_INFECTION_4HR_DN;CARDOSO_RESPONSE_TO_GAMMA_RADIATION_AND_3AB;CHEN_METABOLIC_SYNDROM_NETWORK;chr3p21;CYTOSKELETAL_PROTEIN_BINDING;DELACROIX_RAR_BOUND_ES;G…	Acetylation;Actin-binding;Alternativepromoterusage;Cellprojection;Ciliumbiogenesis/degradation;Completeproteome;Cytoplasm;Cytoskeleton;Developmentalprotein;Directproteinsequencing;Phosphoprotein;Referenceproteome;Repeat		GO:0001558;GO:0007154;GO:0007165;GO:0007584;GO:0008064;GO:0009605;GO:0009987;GO:0009991;GO:0010033;GO:0010591;GO:0010592;GO:0010639;GO:0010720;GO:0010769;GO:0010975;GO:0010976;GO:0016043;GO:0022603;GO:0022604;GO:0030030;GO:0030307;GO:0030516;GO:0030832;GO:0030833;GO:0030834;GO:0030835;GO:0030837;GO:0031333;GO:0031344;GO:0031346;GO:0031667;GO:0031668;GO:0031669;GO:0031670;GO:0032271;GO:0032272;GO:…	GO:0000166;GO:0003779;GO:0003785;GO:0005080;GO:0005488;GO:0005515;GO:0005524;GO:0005543;GO:0005546;GO:0008092;GO:0008289;GO:0017076;GO:0019899;GO:0019900;GO:0019901;GO:0030554;GO:0032553;GO:0032555;GO:0032559;GO:0035091;GO:0035639	GO:0005737;GO:0005856;GO:0005902;GO:0030016;GO:0030027;GO:0030175;GO:0030426;GO:0030427;GO:0031982;GO:0031988;GO:0032420;GO:0042995;GO:0043226;GO:0043227;GO:0043228;GO:0043229;GO:0043230;GO:0043232;GO:0043292;GO:0044421;GO:0044422;GO:0044424;GO:0044444;GO:0044463;GO:0044464;GO:0048471;GO:0065010;GO:0070062	GO:0007154;GO:0007165;GO:0009605;GO:0009987;GO:0009991;GO:0016043;GO:0033043;GO:0042221;GO:0050896;GO:0065007	GO:0005737;GO:0005856;GO:0005902;GO:0030175;GO:0030427;GO:0031982;GO:0042995;GO:0043226;GO:0043229;GO:0043230;GO:0043232;GO:0044464	IPR002108;IPR028458;IPR029006	ADF-H;ADF-H/Gelsolin-like_dom;Twinfilin					PS51263	ADF_H				SM00102	ADF	Mus musculus
Camk1	Calcium/calmodulin-dependent protein kinase type 1	no hits in microglia	+	0.00937939	0.514504	1.4285	17.3953	18.2197	17.9409	17.7906	17.2087	18.0467	17.6658	18.1749	17.6398	18.1556				biological regulation;cell cycle;cellular macromolecule metabolic process;cellular metabolic process;cellular process;cellular protein metabolic process;cellular response to stimulus;establishment of localization;establishment of localization in cell;intracellular transport;macromolecule metabolic process;macromolecule modification;metabolic process;negative regulation of binding;negative regulat…	adenyl nucleotide binding;adenyl ribonucleotide binding;ATP binding;binding;calmodulin-dependent protein kinase activity;catalytic activity;kinase activity;nucleotide binding;phosphotransferase activity, alcohol group as acceptor;protein kinase activity;protein serine/threonine kinase activity;purine nucleotide binding;purine ribonucleoside triphosphate binding;purine ribonucleotide binding;ribon…	cell part;cytoplasm;intracellular membrane-bounded organelle;intracellular organelle;intracellular part;membrane-bounded organelle;nucleus;organelle	biological regulation;cell cycle;cellular metabolic process;cellular process;establishment of localization;macromolecule metabolic process;macromolecule modification;metabolic process;nuclear transport;nucleocytoplasmic transport;phosphorus metabolic process;primary metabolic process;protein metabolic process;protein modification process;protein phosphorylation;regulation of protein modification …	cell part;cytoplasm;intracellular membrane-bounded organelle;intracellular organelle;nucleus;organelle		Pkinase	ACEVEDO_LIVER_CANCER_DN;ACEVEDO_NORMAL_TISSUE_ADJACENT_TO_LIVER_TUMOR_DN;BIOCARTA_CACAM_PATHWAY;BIOCARTA_FMLP_PATHWAY;BIOCARTA_HDAC_PATHWAY;BIOCARTA_NFAT_PATHWAY;BIOCARTA_PGC1A_PATHWAY;BIOPOLYMER_METABOLIC_PROCESS;BIOPOLYMER_MODIFICATION;CASORELLI_ACUTE_PROMYELOCYTIC_LEUKEMIA_DN;CELLULAR_MACROMOLECULE_METABOLIC_PROCESS;CELLULAR_PROTEIN_METABOLIC_PROCESS;chr3p25;COLINA_TARGETS_OF_4EBP1_AND_4EBP2;C…	Allostericenzyme;ATP-binding;Calmodulin-binding;Cellcycle;Completeproteome;Cytoplasm;Developmentalprotein;Differentiation;Isopeptidebond;Kinase;Neurogenesis;Nucleotide-binding;Nucleus;Phosphoprotein;Proteomicsidentification;Referenceproteome;Serine/threonine-proteinkinase;Transferase;Ublconjugation		GO:0001932;GO:0001934;GO:0006355;GO:0006357;GO:0006464;GO:0006468;GO:0006793;GO:0006796;GO:0006810;GO:0006913;GO:0007049;GO:0007165;GO:0008152;GO:0009889;GO:0009891;GO:0009893;GO:0009987;GO:0010468;GO:0010556;GO:0010557;GO:0010562;GO:0010604;GO:0010628;GO:0010975;GO:0010976;GO:0016310;GO:0019219;GO:0019220;GO:0019222;GO:0019538;GO:0022603;GO:0031323;GO:0031325;GO:0031326;GO:0031328;GO:0031344;GO:…	GO:0000166;GO:0003824;GO:0004672;GO:0004674;GO:0004683;GO:0005488;GO:0005524;GO:0016301;GO:0016740;GO:0016772;GO:0016773;GO:0017076;GO:0030554;GO:0032553;GO:0032555;GO:0032559;GO:0035639	GO:0005634;GO:0005737;GO:0043226;GO:0043227;GO:0043229;GO:0043231;GO:0044424;GO:0044464	GO:0006464;GO:0006468;GO:0006793;GO:0006810;GO:0006913;GO:0007049;GO:0007165;GO:0008152;GO:0009987;GO:0019538;GO:0031399;GO:0043170;GO:0043412;GO:0044237;GO:0044238;GO:0050896;GO:0051049;GO:0051169;GO:0051234;GO:0065007	GO:0005634;GO:0005737;GO:0043226;GO:0043229;GO:0043231;GO:0044464	IPR000719;IPR002290;IPR008271;IPR011009;IPR017441;IPR020636	Ca/CaM-dep_Ca-dep_prot_Kinase;Kinase-like_dom;Prot_kinase_dom;Protein_kinase_ATP_BS;Ser/Thr_dual-sp_kinase;Ser/Thr_kinase_AS					PS00107;PS00108;PS50011	PROTEIN_KINASE_ATP;PROTEIN_KINASE_DOM;PROTEIN_KINASE_ST				SM00220	S_TKc	Mus musculus
Psmb2	Proteasome subunit beta type-2		+	0.0440281	0.503203	1.41736	17.2921	17.8554	17.5894	17.8579	16.6988	17.9839	17.5774	18.0202	17.826	17.8836				catabolic process;cellular catabolic process;cellular macromolecule catabolic process;cellular macromolecule metabolic process;cellular metabolic process;cellular process;macromolecule catabolic process;macromolecule metabolic process;metabolic process;modification-dependent macromolecule catabolic process;modification-dependent protein catabolic process;primary metabolic process;proteasomal prot…	catalytic activity;endopeptidase activity;hydrolase activity;peptidase activity;peptidase activity, acting on L-amino acid peptides;threonine-type endopeptidase activity;threonine-type peptidase activity	cell part;cytoplasm;cytoplasmic part;cytosol;extracellular membrane-bounded organelle;extracellular organelle;extracellular region part;extracellular vesicular exosome;intracellular membrane-bounded organelle;intracellular organelle;intracellular organelle part;intracellular part;macromolecular complex;membrane;membrane-bounded organelle;membrane-bounded vesicle;nuclear part;nucleoplasm;nucleus;o…	catabolic process;cellular metabolic process;cellular process;macromolecule metabolic process;metabolic process;primary metabolic process;protein metabolic process;proteolysis;proteolysis involved in cellular protein catabolic process;response to chemical stimulus;response to endogenous stimulus;response to stimulus	cell part;cytoplasm;cytosol;extracellular organelle;intracellular membrane-bounded organelle;intracellular organelle;macromolecular complex;membrane;nucleoplasm;nucleus;organelle;proteasome complex;protein complex;vesicle	Proteasome	Proteasome	ACEVEDO_LIVER_TUMOR_VS_NORMAL_ADJACENT_TISSUE_UP;BASSO_B_LYMPHOCYTE_NETWORK;BERTUCCI_MEDULLARY_VS_DUCTAL_BREAST_CANCER_UP;BIOCARTA_PROTEASOME_PATHWAY;BLALOCK_ALZHEIMERS_DISEASE_DN;CHARAFE_BREAST_CANCER_LUMINAL_VS_MESENCHYMAL_DN;chr1p34;CHUNG_BLISTER_CYTOTOXICITY_UP;DAIRKEE_CANCER_PRONE_RESPONSE_BPA_E2;DAVICIONI_MOLECULAR_ARMS_VS_ERMS_UP;DIAZ_CHRONIC_MEYLOGENOUS_LEUKEMIA_UP;DODD_NASOPHARYNGEAL_CAR…	3D-structure;Acetylation;Completeproteome;Cytoplasm;Directproteinsequencing;Hydrolase;Nucleus;Protease;Proteasome;Referenceproteome;Threonineprotease	20S proteasome;immunoproteasome	GO:0006508;GO:0006511;GO:0008152;GO:0009056;GO:0009057;GO:0009719;GO:0009987;GO:0010033;GO:0010243;GO:0010498;GO:0010499;GO:0014070;GO:0019538;GO:0019941;GO:0042221;GO:0043161;GO:0043170;GO:0043632;GO:0044237;GO:0044238;GO:0044248;GO:0044260;GO:0044265;GO:0050896;GO:0051603	GO:0003824;GO:0004175;GO:0004298;GO:0008233;GO:0016787;GO:0070003;GO:0070011	GO:0000502;GO:0005634;GO:0005654;GO:0005737;GO:0005829;GO:0005839;GO:0016020;GO:0031982;GO:0031988;GO:0032991;GO:0043226;GO:0043227;GO:0043229;GO:0043230;GO:0043231;GO:0043234;GO:0044421;GO:0044422;GO:0044424;GO:0044428;GO:0044444;GO:0044446;GO:0044464;GO:0065010;GO:0070062	GO:0006508;GO:0008152;GO:0009056;GO:0009719;GO:0009987;GO:0019538;GO:0042221;GO:0043170;GO:0044237;GO:0044238;GO:0050896;GO:0051603	GO:0000502;GO:0005634;GO:0005654;GO:0005737;GO:0005829;GO:0016020;GO:0031982;GO:0032991;GO:0043226;GO:0043229;GO:0043230;GO:0043231;GO:0043234;GO:0044464	IPR001353;IPR016050;IPR023333;IPR029055	Ntn_hydrolases_N;Proteasome_bsu_CS;Proteasome_sua/b;Proteasome_suB-type	ko03050				PS00854;PS51476	PROTEASOME_BETA_1;PROTEASOME_BETA_2		REACT_274287;REACT_275686;REACT_275732;REACT_278878;REACT_289441;REACT_294625;REACT_297888;REACT_299120;REACT_301078;REACT_308964;REACT_310780;REACT_315933;REACT_321346;REACT_326233;REACT_329431;REACT_334737;REACT_336463;REACT_336745;REACT_337766;REACT_341044;REACT_341075;REACT_342086;REACT_342636;REACT_343561;REACT_343568;REACT_345193;REACT_347264;REACT_351311;REACT_353777;REACT_359269;REACT_359…				Mus musculus
Pddc1	Parkinson disease 7 domain-containing protein 1		+	0.030435	0.500616	1.41482	16.5368	17.4492	17.4699	17.4001	16.6094	17.6722	17.2594	17.4586	17.198	17.4644						extracellular membrane-bounded organelle;extracellular organelle;extracellular region part;extracellular vesicular exosome;membrane-bounded organelle;membrane-bounded vesicle;organelle;vesicle		extracellular organelle;organelle;vesicle		DJ-1_PfpI	chr11p15;GSE11924_TFH_VS_TH17_CD4_TCELL_UP;GSE15324_ELF4_KO_VS_WT_ACTIVATED_CD8_TCELL_UP;GSE17974_IL4_AND_ANTI_IL12_VS_UNTREATED_72H_ACT_CD4_TCELL_UP;GSE25087_TREG_VS_TCONV_FETUS_DN;GSE26928_CENTR_MEMORY_VS_CXCR5_POS_CD4_TCELL_DN;GSE7460_TCONV_VS_TREG_LN_UP;GSE7852_TREG_VS_TCONV_LN_DN;LEE_RECENT_THYMIC_EMIGRANT;NUYTTEN_NIPP1_TARGETS_UP	Completeproteome;Glycoprotein;Referenceproteome;Secreted;Signal				GO:0031982;GO:0031988;GO:0043226;GO:0043227;GO:0043230;GO:0044421;GO:0065010;GO:0070062		GO:0031982;GO:0043226;GO:0043230	IPR002818;IPR029062	Class_I_gatase-like;ThiJ/PfpI												Mus musculus
	Palmitoyl-protein thioesterase 1	deficiency causes problems with motor coordination	+	0.0300475	0.498472	1.41272	20.6021	20.7646	21.1003	20.2379	20.1537	20.5686	20.52	21.4433	20.6652	20.7195				adult behavior;adult locomotory behavior;anatomical structure development;associative learning;behavior;biological regulation;brain development;catabolic process;cation homeostasis;cellular catabolic process;cellular cation homeostasis;cellular chemical homeostasis;cellular component organization;cellular component organization at cellular level;cellular component organization or biogenesis;cellu…	acyl-CoA thioesterase activity;catalytic activity;CoA hydrolase activity;hydrolase activity;hydrolase activity, acting on ester bonds;palmitoyl-(protein) hydrolase activity;palmitoyl-CoA hydrolase activity;thiolester hydrolase activity	axon;cell body;cell part;cell projection;clathrin-coated vesicle;coated vesicle;cytoplasmic membrane-bounded vesicle;cytoplasmic part;cytoplasmic vesicle;cytosol;dendrite;extracellular membrane-bounded organelle;extracellular organelle;extracellular region;extracellular region part;extracellular space;extracellular vesicular exosome;Golgi apparatus;intracellular membrane-bounded organelle;intrace…	anatomical structure development;behavior;biological regulation;catabolic process;cellular component organization;cellular homeostasis;cellular ion homeostasis;cellular membrane organization;cellular metabolic process;cellular process;cofactor metabolic process;cofactor transport;developmental process;endocytosis;establishment of localization;homeostatic process;lipid metabolic process;macromolec…	cell body;cell part;cell projection;cytoplasmic membrane-bounded vesicle;cytosol;extracellular organelle;extracellular region;extracellular space;Golgi apparatus;intracellular membrane-bounded organelle;intracellular organelle;lysosome;membrane;neuron projection;neuronal cell body;nucleus;organelle;vacuole;vesicle	Fatty acid elongation in mitochondria;Lysosome	Palm_thioest	ACEVEDO_LIVER_CANCER_UP;ANATOMICAL_STRUCTURE_DEVELOPMENT;APOPTOSIS_GO;APOPTOTIC_NUCLEAR_CHANGES;APOPTOTIC_PROGRAM;AXON;BIOPOLYMER_CATABOLIC_PROCESS;BIOPOLYMER_METABOLIC_PROCESS;BLALOCK_ALZHEIMERS_DISEASE_DN;BORCZUK_MALIGNANT_MESOTHELIOMA_UP;BRAIN_DEVELOPMENT;BROWNE_HCMV_INFECTION_48HR_UP;CATABOLIC_PROCESS;CATION_HOMEOSTASIS;CELL_DEVELOPMENT;CELL_FRACTION;CELL_PROJECTION;CELL_STRUCTURE_DISASSEMBLY…	Completeproteome;Disulfidebond;Glycoprotein;Hydrolase;Lysosome;Proteomicsidentification;Referenceproteome;Signal		GO:0001505;GO:0001558;GO:0002084;GO:0003008;GO:0006464;GO:0006629;GO:0006810;GO:0006836;GO:0006873;GO:0006885;GO:0006897;GO:0006898;GO:0006907;GO:0006996;GO:0007033;GO:0007040;GO:0007042;GO:0007269;GO:0007399;GO:0007420;GO:0007600;GO:0007601;GO:0007610;GO:0007611;GO:0007612;GO:0007625;GO:0007626;GO:0008152;GO:0008306;GO:0008344;GO:0009056;GO:0009057;GO:0009987;GO:0010324;GO:0010517;GO:0010941;GO:…	GO:0003824;GO:0008474;GO:0016289;GO:0016290;GO:0016291;GO:0016787;GO:0016788;GO:0016790	GO:0000323;GO:0005576;GO:0005615;GO:0005634;GO:0005764;GO:0005773;GO:0005794;GO:0005829;GO:0008021;GO:0016020;GO:0016023;GO:0030135;GO:0030136;GO:0030424;GO:0030425;GO:0031410;GO:0031982;GO:0031988;GO:0042995;GO:0043005;GO:0043025;GO:0043226;GO:0043227;GO:0043229;GO:0043230;GO:0043231;GO:0044297;GO:0044421;GO:0044424;GO:0044425;GO:0044444;GO:0044456;GO:0044464;GO:0045121;GO:0065010;GO:0070062	GO:0006464;GO:0006629;GO:0006810;GO:0006836;GO:0006873;GO:0006897;GO:0006996;GO:0007033;GO:0007610;GO:0008152;GO:0009056;GO:0009987;GO:0010324;GO:0015031;GO:0016043;GO:0016044;GO:0016192;GO:0019538;GO:0019725;GO:0030163;GO:0032501;GO:0032502;GO:0042592;GO:0043170;GO:0043412;GO:0044237;GO:0044238;GO:0046903;GO:0048856;GO:0050877;GO:0050896;GO:0051049;GO:0051181;GO:0051186;GO:0051234;GO:0061024;GO:…	GO:0005576;GO:0005615;GO:0005634;GO:0005764;GO:0005773;GO:0005794;GO:0005829;GO:0016020;GO:0016023;GO:0031982;GO:0042995;GO:0043005;GO:0043025;GO:0043226;GO:0043229;GO:0043230;GO:0043231;GO:0044297;GO:0044464	IPR002472;IPR029058;IPR030294	AB_hydrolase;Palm_thioest;PPT1	ko00062;ko04142		PR00414	PPTHIESTRASE								Mus musculus
Apex1	DNA-(apurinic or apyrimidinic site) lyase;DNA-(apurinic or apyrimidinic site) lyase, mitochondrial		+	0.0402247	0.495753	1.41006	18.7568	19.3791	19.2118	19.2327	18.1993	18.8159	18.7706	19.4504	19.2251	19.3315				aging;base-excision repair;biological regulation;biosynthetic process;catabolic process;cell redox homeostasis;cellular biosynthetic process;cellular catabolic process;cellular homeostasis;cellular macromolecule biosynthetic process;cellular macromolecule catabolic process;cellular macromolecule metabolic process;cellular metabolic process;cellular nitrogen compound metabolic process;cellular pro…	3'-5' exonuclease activity;3'-5'-exodeoxyribonuclease activity;binding;carbon-oxygen lyase activity;catalytic activity;cation binding;chromatin binding;chromatin DNA binding;damaged DNA binding;deoxyribonuclease activity;DNA binding;DNA-(apurinic or apyrimidinic site) lyase activity;double-stranded DNA specific 3'-5' exodeoxyribonuclease activity;double-stranded DNA specific exodeoxyribonuclease …	cell part;centrosome;cytoplasm;cytoplasmic part;cytoskeletal part;endoplasmic reticulum;intracellular membrane-bounded organelle;intracellular non-membrane-bounded organelle;intracellular organelle;intracellular organelle part;intracellular part;macromolecular complex;membrane-bounded organelle;microtubule organizing center;mitochondrion;non-membrane-bounded organelle;nuclear body;nuclear part;nu…	aging;biological regulation;biosynthetic process;catabolic process;cellular homeostasis;cellular metabolic process;cellular nitrogen compound metabolic process;cellular process;developmental process;DNA metabolic process;DNA modification;DNA recombination;DNA repair;homeostatic process;macromolecule metabolic process;macromolecule modification;metabolic process;mRNA metabolic process;nitrogen com…	cell part;centrosome;cytoplasm;endoplasmic reticulum;intracellular membrane-bounded organelle;intracellular non-membrane-bounded organelle;intracellular organelle;macromolecular complex;microtubule organizing center;mitochondrion;nucleolus;nucleoplasm;nucleus;organelle;protein complex;transcription factor complex	Base excision repair	Exo_endo_phos	3_5_EXONUCLEASE_ACTIVITY;ACEVEDO_LIVER_TUMOR_VS_NORMAL_ADJACENT_TISSUE_UP;ALONSO_METASTASIS_UP;BASE_EXCISION_REPAIR;BENPORATH_MYC_TARGETS_WITH_EBOX;BENPORATH_SOX2_TARGETS;BIOCARTA_SET_PATHWAY;BIOPOLYMER_METABOLIC_PROCESS;BLALOCK_ALZHEIMERS_DISEASE_DN;BROWN_MYELOID_CELL_DEVELOPMENT_DN;BROWNE_HCMV_INFECTION_12HR_DN;CACGTG_V$MYC_Q2;CAIRO_HEPATOBLASTOMA_CLASSES_UP;CARBON_OXYGEN_LYASE_ACTIVITY;chr14q1…	Acetylation;Activator;Cleavageonpairofbasicresidues;Completeproteome;Cytoplasm;Directproteinsequencing;Disulfidebond;DNA-binding;DNAdamage;DNArecombination;DNArepair;Endonuclease;Endoplasmicreticulum;Exonuclease;Hydrolase;Lyase;Magnesium;Metal-binding;Mitochondrion;Nuclease;Nucleus;Phosphoprotein;Proteomicsidentification;Referenceproteome;Repressor;RNA-binding;S-nitrosylation;Transcription;Transc…		GO:0000302;GO:0000737;GO:0006139;GO:0006259;GO:0006281;GO:0006282;GO:0006284;GO:0006304;GO:0006308;GO:0006310;GO:0006351;GO:0006355;GO:0006730;GO:0006807;GO:0006950;GO:0006974;GO:0006979;GO:0007568;GO:0008152;GO:0009056;GO:0009057;GO:0009058;GO:0009059;GO:0009719;GO:0009725;GO:0009889;GO:0009893;GO:0009987;GO:0010033;GO:0010035;GO:0010468;GO:0010556;GO:0010604;GO:0010608;GO:0014910;GO:0014912;GO:…	GO:0000988;GO:0000989;GO:0003676;GO:0003677;GO:0003682;GO:0003684;GO:0003712;GO:0003713;GO:0003824;GO:0003906;GO:0004518;GO:0004519;GO:0004520;GO:0004521;GO:0004527;GO:0004529;GO:0004536;GO:0004540;GO:0005488;GO:0008081;GO:0008296;GO:0008309;GO:0008311;GO:0008408;GO:0016491;GO:0016787;GO:0016788;GO:0016796;GO:0016829;GO:0016835;GO:0016890;GO:0016895;GO:0031490;GO:0042578;GO:0043167;GO:0043169;GO:…	GO:0005634;GO:0005654;GO:0005667;GO:0005730;GO:0005737;GO:0005739;GO:0005783;GO:0005813;GO:0005815;GO:0016604;GO:0016607;GO:0032991;GO:0043226;GO:0043227;GO:0043228;GO:0043229;GO:0043231;GO:0043232;GO:0043234;GO:0044422;GO:0044424;GO:0044428;GO:0044430;GO:0044444;GO:0044446;GO:0044451;GO:0044464;GO:0048471	GO:0006139;GO:0006259;GO:0006281;GO:0006304;GO:0006310;GO:0006730;GO:0006807;GO:0006950;GO:0006974;GO:0006979;GO:0007568;GO:0008152;GO:0009056;GO:0009058;GO:0009719;GO:0009987;GO:0016070;GO:0016071;GO:0019725;GO:0032502;GO:0034641;GO:0040029;GO:0042221;GO:0042493;GO:0042592;GO:0043170;GO:0043412;GO:0044237;GO:0044238;GO:0044281;GO:0050896;GO:0051052;GO:0065007	GO:0005634;GO:0005654;GO:0005667;GO:0005730;GO:0005737;GO:0005739;GO:0005783;GO:0005813;GO:0005815;GO:0032991;GO:0043226;GO:0043229;GO:0043231;GO:0043232;GO:0043234;GO:0044464	IPR004808;IPR005135;IPR020847;IPR020848	AP_endonuc_1;AP_endonuclease_F1_BS;AP_endonuclease_F1_CS;Endo/exonuclease/phosphatase	ko03410				PS00726;PS00727;PS00728;PS51435	AP_NUCLEASE_F1_1;AP_NUCLEASE_F1_2;AP_NUCLEASE_F1_3;AP_NUCLEASE_F1_4		REACT_272842;REACT_276436;REACT_278371;REACT_280617;REACT_286671;REACT_314071;REACT_320650;REACT_320897;REACT_326745;REACT_331202;REACT_337003;REACT_338868;REACT_361486				Mus musculus
Ppm1a	Protein phosphatase 1A		+	0.0230714	0.461754	1.37722	14.738	15.487	15.2459	NaN	15.1183	15.5722	15.3715	15.7299	15.6949	15.4963				biological regulation;cell surface receptor linked signaling pathway;cellular macromolecule metabolic process;cellular metabolic process;cellular process;cellular protein metabolic process;cellular response to chemical stimulus;cellular response to endogenous stimulus;cellular response to growth factor stimulus;cellular response to organic substance;cellular response to stimulus;cellular response…	binding;calcium-dependent protein serine/threonine phosphatase activity;calmodulin-dependent protein phosphatase activity;catalytic activity;cation binding;hydrolase activity;hydrolase activity, acting on ester bonds;ion binding;magnesium ion binding;manganese ion binding;metal ion binding;molecular transducer activity;phosphatase activity;phosphoprotein phosphatase activity;phosphoric ester hydr…	calcium channel complex;cation channel complex;cell part;cell projection;cytoplasmic part;cytosol;intracellular membrane-bounded organelle;intracellular organelle;intracellular part;ion channel complex;macromolecular complex;membrane;membrane part;membrane-bounded organelle;neuron projection;nucleus;organelle;plasma membrane part;protein complex;voltage-gated calcium channel complex	biological regulation;cellular metabolic process;cellular process;macromolecule metabolic process;macromolecule modification;metabolic process;phosphorus metabolic process;primary metabolic process;protein acylation;protein dephosphorylation;protein lipidation;protein metabolic process;protein modification process;regulation of transport;response to chemical stimulus;response to endogenous stimul…	cell part;cell projection;cytosol;intracellular membrane-bounded organelle;intracellular organelle;macromolecular complex;membrane;neuron projection;nucleus;organelle;protein complex;voltage-gated calcium channel complex	MAPK signaling pathway	PP2C;PP2C_C	AACTTT_UNKNOWN;ATCATGA,MIR-433;BOYLAN_MULTIPLE_MYELOMA_D_CLUSTER_UP;BOYLAN_MULTIPLE_MYELOMA_D_UP;BROWNE_HCMV_INFECTION_18HR_UP;CACGTG_V$MYC_Q2;CAGCTG_V$AP4_Q5;CAGCTTT,MIR-320;CCTGCTG,MIR-214;CHEMNITZ_RESPONSE_TO_PROSTAGLANDIN_E2_DN;chr14q22;CHUNG_BLISTER_CYTOTOXICITY_DN;CREIGHTON_ENDOCRINE_THERAPY_RESISTANCE_5;DEBIASI_APOPTOSIS_BY_REOVIRUS_INFECTION_UP;DIAZ_CHRONIC_MEYLOGENOUS_LEUKEMIA_UP;DING_LU…	Completeproteome;Cytoplasm;Hydrolase;Lipoprotein;Magnesium;Manganese;Membrane;Metal-binding;Myristate;Nucleus;Phosphoprotein;Proteinphosphatase;Referenceproteome		GO:0006355;GO:0006464;GO:0006470;GO:0006497;GO:0006498;GO:0006499;GO:0006793;GO:0006796;GO:0007165;GO:0007166;GO:0008152;GO:0009719;GO:0009889;GO:0009891;GO:0009893;GO:0009966;GO:0009967;GO:0009968;GO:0009987;GO:0010033;GO:0010468;GO:0010556;GO:0010557;GO:0010604;GO:0010627;GO:0010628;GO:0010646;GO:0010647;GO:0010648;GO:0010740;GO:0010741;GO:0010990;GO:0010991;GO:0016055;GO:0016311;GO:0017015;GO:…	GO:0000287;GO:0003824;GO:0004721;GO:0004722;GO:0004723;GO:0004871;GO:0005488;GO:0005515;GO:0016787;GO:0016788;GO:0016791;GO:0030145;GO:0033192;GO:0042578;GO:0043167;GO:0043169;GO:0046332;GO:0046872;GO:0046914;GO:0060089;GO:0070412	GO:0005634;GO:0005829;GO:0005891;GO:0016020;GO:0032991;GO:0034702;GO:0034703;GO:0034704;GO:0042995;GO:0043005;GO:0043226;GO:0043227;GO:0043229;GO:0043231;GO:0043234;GO:0044424;GO:0044425;GO:0044444;GO:0044459;GO:0044464	GO:0006464;GO:0006470;GO:0006497;GO:0006793;GO:0007165;GO:0008152;GO:0009719;GO:0009987;GO:0019538;GO:0042221;GO:0043170;GO:0043412;GO:0043543;GO:0044237;GO:0044238;GO:0050896;GO:0051049;GO:0065007	GO:0005634;GO:0005829;GO:0005891;GO:0016020;GO:0032991;GO:0042995;GO:0043005;GO:0043226;GO:0043229;GO:0043231;GO:0043234;GO:0044464	IPR000222;IPR001932;IPR012911;IPR015655	PP2C_C;PP2C_Mn2_Asp60_BS;PP2C-like_dom;Protein_Pase_2C	ko04010				PS01032;PS51746	PPM_1;PPM_2		REACT_288513;REACT_337844		SM00331;SM00332	PP2C_SIG;PP2Cc	Mus musculus
Plek	Pleckstrin	found in platelets	+	0.0477305	0.403894	1.32307	19.2465	19.3651	19.5361	18.791	18.9691	19.7608	19.4585	19.6478	19.0992	19.712				actin cytoskeleton organization;actin cytoskeleton reorganization;actin filament-based process;biological adhesion;biological regulation;cell adhesion;cell differentiation;cell projection organization;cell surface receptor linked signaling pathway;cell-cell adhesion;cellular component organization;cellular component organization at cellular level;cellular component organization or biogenesis;cell…	binding;enzyme binding;identical protein binding;kinase binding;lipid binding;phosphatidylinositol binding;phosphatidylinositol-3,4-bisphosphate binding;phospholipid binding;protein binding;protein dimerization activity;protein homodimerization activity;protein kinase binding;protein kinase C binding	cell part;cell projection membrane;cell projection part;cytoplasm;intracellular part;leading edge membrane;membrane;membrane part;plasma membrane part;ruffle membrane	biological adhesion;biological regulation;cell adhesion;cell differentiation;cellular component organization;cellular lipid metabolic process;cellular metabolic process;cellular process;cytoskeleton organization;developmental process;establishment of localization;exocytosis;lipid metabolic process;membrane docking;metabolic process;organelle organization;primary metabolic process;protein transpor…	cell part;cytoplasm;membrane		DEP;PH	ALTEMEIER_RESPONSE_TO_LPS_WITH_MECHANICAL_VENTILATION;BASSO_CD40_SIGNALING_UP;BOYLAN_MULTIPLE_MYELOMA_C_D_DN;BROWNE_HCMV_INFECTION_24HR_UP;CALCIUM_ION_BINDING;CAMP_UP.V1_DN;CATION_BINDING;CHEN_ETV5_TARGETS_SERTOLI;CHEN_METABOLIC_SYNDROM_NETWORK;chr2p13;DIRMEIER_LMP1_RESPONSE_LATE_UP;EBAUER_TARGETS_OF_PAX3_FOXO1_FUSION_UP;FEVR_CTNNB1_TARGETS_UP;FIGUEROA_AML_METHYLATION_CLUSTER_3_DN;FIGUEROA_AML_ME…	3D-structure;Acetylation;Completeproteome;Phosphoprotein;Proteomicsidentification;Referenceproteome;Repeat		GO:0002244;GO:0002576;GO:0006109;GO:0006629;GO:0006644;GO:0006650;GO:0006810;GO:0006887;GO:0006904;GO:0006996;GO:0007010;GO:0007155;GO:0007165;GO:0007166;GO:0007186;GO:0007229;GO:0007243;GO:0008064;GO:0008152;GO:0008277;GO:0008361;GO:0009306;GO:0009889;GO:0009890;GO:0009892;GO:0009966;GO:0009968;GO:0009987;GO:0010517;GO:0010519;GO:0010543;GO:0010572;GO:0010638;GO:0010646;GO:0010648;GO:0010675;GO:…	GO:0005080;GO:0005488;GO:0005515;GO:0005543;GO:0008289;GO:0019899;GO:0019900;GO:0019901;GO:0035091;GO:0042802;GO:0042803;GO:0043325;GO:0046983	GO:0005737;GO:0016020;GO:0031253;GO:0031256;GO:0032587;GO:0044424;GO:0044425;GO:0044459;GO:0044463;GO:0044464	GO:0006629;GO:0006810;GO:0006887;GO:0006996;GO:0007010;GO:0007155;GO:0007165;GO:0008152;GO:0009987;GO:0015031;GO:0016043;GO:0016192;GO:0022406;GO:0022610;GO:0030154;GO:0032502;GO:0033043;GO:0044237;GO:0044238;GO:0044255;GO:0046903;GO:0050896;GO:0051234;GO:0065007	GO:0005737;GO:0016020;GO:0044464	IPR000591;IPR001849;IPR011991;IPR011993	DEP_dom;PH_domain;PH_like_dom;WHTH_DNA-bd_dom					PS50003;PS50186	DEP;PH_DOMAIN		REACT_307071		SM00049;SM00233	DEP;PH	Mus musculus
Abracl	Costars family protein ABRACL		+	0.0462472	0.398466	1.31811	17.3928	18.1085	17.711	17.8674	17.229	17.925	17.7553	18.1975	18.1646	17.651										Costars		Acetylation;Completeproteome;Proteomicsidentification;Referenceproteome							IPR027817	Costars_dom												Mus musculus
Cryl1	Lambda-crystallin homolog		+	0.0374542	0.364057	1.28704	20.6055	20.8913	21.3395	20.7871	20.3167	20.8228	20.8266	21.1434	20.742	21.0492				carboxylic acid metabolic process;cellular ketone metabolic process;cellular lipid metabolic process;cellular metabolic process;cellular process;fatty acid metabolic process;lipid metabolic process;metabolic process;monocarboxylic acid metabolic process;organic acid metabolic process;oxoacid metabolic process;primary metabolic process;small molecule metabolic process	3-hydroxyacyl-CoA dehydrogenase activity;binding;catalytic activity;coenzyme binding;cofactor binding;identical protein binding;L-gulonate 3-dehydrogenase activity;NAD binding;NAD+ binding;nucleotide binding;oxidoreductase activity;oxidoreductase activity, acting on CH-OH group of donors;oxidoreductase activity, acting on the CH-OH group of donors, NAD or NADP as acceptor;protein binding;protein …	cell part;cytoplasm;cytoplasmic part;cytosol;extracellular membrane-bounded organelle;extracellular organelle;extracellular region part;extracellular vesicular exosome;Golgi apparatus;intracellular membrane-bounded organelle;intracellular non-membrane-bounded organelle;intracellular organelle;intracellular organelle part;intracellular part;membrane;membrane-bounded organelle;membrane-bounded vesi…	cellular ketone metabolic process;cellular lipid metabolic process;cellular metabolic process;cellular process;lipid metabolic process;metabolic process;organic acid metabolic process;primary metabolic process;small molecule metabolic process	cell part;cytoplasm;cytosol;extracellular organelle;Golgi apparatus;intracellular membrane-bounded organelle;intracellular non-membrane-bounded organelle;intracellular organelle;membrane;nucleolus;nucleus;organelle;plasma membrane;vesicle	Pentose and glucuronate interconversions	3HCDH;3HCDH_N	ACEVEDO_FGFR1_TARGETS_IN_PROSTATE_CANCER_MODEL_DN;BENPORATH_ES_WITH_H3K27ME3;BOCHKIS_FOXA2_TARGETS;BOYAULT_LIVER_CANCER_SUBCLASS_G3_DN;CHANDRAN_METASTASIS_TOP50_DN;CHANGOLKAR_H2AFY_TARGETS_DN;chr13q11;DODD_NASOPHARYNGEAL_CARCINOMA_UP;ESC_J1_UP_EARLY.V1_DN;GAUSSMANN_MLL_AF4_FUSION_TARGETS_A_UP;GSE11864_UNTREATED_VS_CSF1_IFNG_IN_MAC_UP;GSE12845_IGD_NEG_BLOOD_VS_DARKZONE_GC_TONSIL_BCELL_UP;GSE12845_…	Completeproteome;Cytoplasm;NAD;Oxidoreductase;Referenceproteome		GO:0006082;GO:0006629;GO:0006631;GO:0008152;GO:0009987;GO:0019752;GO:0032787;GO:0042180;GO:0043436;GO:0044237;GO:0044238;GO:0044255;GO:0044281	GO:0000166;GO:0003824;GO:0003857;GO:0005488;GO:0005515;GO:0016491;GO:0016614;GO:0016616;GO:0042802;GO:0042803;GO:0046983;GO:0048037;GO:0050104;GO:0050662;GO:0051287;GO:0070403	GO:0005634;GO:0005730;GO:0005737;GO:0005794;GO:0005829;GO:0005886;GO:0016020;GO:0031982;GO:0031988;GO:0043226;GO:0043227;GO:0043228;GO:0043229;GO:0043230;GO:0043231;GO:0043232;GO:0044421;GO:0044422;GO:0044424;GO:0044428;GO:0044444;GO:0044446;GO:0044464;GO:0065010;GO:0070062	GO:0006082;GO:0006629;GO:0008152;GO:0009987;GO:0042180;GO:0044237;GO:0044238;GO:0044255;GO:0044281	GO:0005634;GO:0005730;GO:0005737;GO:0005794;GO:0005829;GO:0005886;GO:0016020;GO:0031982;GO:0043226;GO:0043229;GO:0043230;GO:0043231;GO:0043232;GO:0044464	IPR006108;IPR006176;IPR006180;IPR008927;IPR013328;IPR016040;IPR022694	3HC_DH_C;3-OHacyl-CoA_DH;3-OHacyl-CoA_DH_CS;3-OHacyl-CoA_DH_NAD-bd;6PGD_dom_2;6-PGluconate_DH_C-like;NAD(P)-bd_dom	ko00040				PS00067	3HCDH						Mus musculus
Pgp	Phosphoglycolate phosphatase		+	0.000444888	0.359486	1.28297	17.1735	17.6158	17.7857	17.4219	17.306	17.6144	17.3094	17.5609	17.7769	17.6196				carbohydrate metabolic process;cellular macromolecule metabolic process;cellular metabolic process;cellular process;cellular protein metabolic process;dephosphorylation;macromolecule metabolic process;macromolecule modification;metabolic process;peptidyl-tyrosine dephosphorylation;phosphate-containing compound metabolic process;phosphorus metabolic process;primary metabolic process;protein dephos…	binding;catalytic activity;cation binding;hydrolase activity;hydrolase activity, acting on ester bonds;ion binding;magnesium ion binding;metal ion binding;phosphatase activity;phosphoglycolate phosphatase activity;phosphoprotein phosphatase activity;phosphoric ester hydrolase activity;protein tyrosine phosphatase activity		carbohydrate metabolic process;cellular metabolic process;cellular process;macromolecule metabolic process;macromolecule modification;metabolic process;phosphorus metabolic process;primary metabolic process;protein dephosphorylation;protein metabolic process;protein modification process		Glyoxylate and dicarboxylate metabolism	Hydrolase_6	BRUINS_UVC_RESPONSE_LATE;BURTON_ADIPOGENESIS_PEAK_AT_16HR;BUYTAERT_PHOTODYNAMIC_THERAPY_STRESS_DN;CHANDRAN_METASTASIS_UP;chr16p13;GSE10239_KLRG1INT_VS_KLRG1HIGH_EFF_CD8_TCELL_UP;GSE11864_UNTREATED_VS_CSF1_IFNG_PAM3CYS_IN_MAC_UP;GSE13306_LAMINA_PROPRIA_VS_SPLEEN_TREG_DN;GSE14769_UNSTIM_VS_60MIN_LPS_BMDM_UP;GSE15324_NAIVE_VS_ACTIVATED_ELF4_KO_CD8_TCELL_DN;GSE17580_UNINFECTED_VS_S_MANSONI_INF_TREG_D…	3D-structure;Carbohydratemetabolism;Completeproteome;Hydrolase;Magnesium;Metal-binding;Proteinphosphatase;Referenceproteome		GO:0005975;GO:0006464;GO:0006470;GO:0006793;GO:0006796;GO:0008152;GO:0009987;GO:0016311;GO:0019538;GO:0035335;GO:0043170;GO:0043412;GO:0044237;GO:0044238;GO:0044260;GO:0044267	GO:0000287;GO:0003824;GO:0004721;GO:0004725;GO:0005488;GO:0008967;GO:0016787;GO:0016788;GO:0016791;GO:0042578;GO:0043167;GO:0043169;GO:0046872		GO:0005975;GO:0006464;GO:0006470;GO:0006793;GO:0008152;GO:0009987;GO:0019538;GO:0043170;GO:0043412;GO:0044237;GO:0044238		IPR006349;IPR006357;IPR023214;IPR023215	HAD-like_dom;HAD-SF_hydro_IIA;NPhePase-like_dom;PGP_euk	ko00630											Mus musculus
Vamp1	Vesicle-associated membrane protein 1	maybe, not sure if they have SNARE's in microglia	+	0.0473195	0.340489	1.26619	17.0979	17.7886	17.0552	17.0622	17.3281	17.5395	17.2969	17.4709	17.6183	17.748				biological regulation;cellular component assembly;cellular component assembly at cellular level;cellular component organization;cellular component organization at cellular level;cellular component organization or biogenesis;cellular component organization or biogenesis at cellular level;cellular macromolecular complex assembly;cellular macromolecular complex subunit organization;cellular membrane…	binding;protein binding;SNAP receptor activity;SNARE binding	cell junction;cell part;cell projection;cell surface;clathrin coated vesicle membrane;clathrin-coated vesicle;coated vesicle;coated vesicle membrane;cytoplasmic membrane-bounded vesicle;cytoplasmic part;cytoplasmic vesicle;cytoplasmic vesicle membrane;cytoplasmic vesicle part;integral to membrane;intracellular membrane-bounded organelle;intracellular organelle;intracellular organelle part;intrace…	biological regulation;cellular component assembly;cellular component organization;cellular macromolecular complex assembly;cellular membrane organization;cellular process;establishment of localization;exocytosis;macromolecular complex assembly;membrane fusion;membrane organization;neurotransmitter transport;organelle fusion;organelle organization;protein complex assembly;secretion;transport;vesic…	cell part;cell projection;cell surface;cytoplasmic membrane-bounded vesicle;intracellular membrane-bounded organelle;intracellular organelle;macromolecular complex;membrane;mitochondrion;neuron projection;organelle;protein complex;vesicle	SNARE interactions in vesicular transport	Synaptobrevin	ACCAAAG,MIR-9;BENPORATH_MYC_MAX_TARGETS;BILD_MYC_ONCOGENIC_SIGNATURE;BLALOCK_ALZHEIMERS_DISEASE_DN;BLALOCK_ALZHEIMERS_DISEASE_INCIPIENT_DN;BLUM_RESPONSE_TO_SALIRASIB_DN;BYSTRYKH_HEMATOPOIESIS_STEM_CELL_AND_BRAIN_QTL_TRANS;CAGCTG_V$AP4_Q5;CAR_MLANA;CAR_MYST2;CAR_WBSCR22;CASORELLI_ACUTE_PROMYELOCYTIC_LEUKEMIA_UP;chr12p;CHYLA_CBFA2T3_TARGETS_DN;DANG_BOUND_BY_MYC;FORTSCHEGGER_PHF8_TARGETS_UP;GAGCTGG,…	Alternativesplicing;Celljunction;Coiledcoil;Completeproteome;Cytoplasmicvesicle;Directproteinsequencing;Membrane;Proteomicsidentification;Referenceproteome;Synapse;Synaptosome;Transmembrane;Transmembranehelix		GO:0001505;GO:0006461;GO:0006810;GO:0006836;GO:0006887;GO:0006906;GO:0006944;GO:0006996;GO:0007269;GO:0009987;GO:0016043;GO:0016044;GO:0016050;GO:0016192;GO:0022607;GO:0023061;GO:0032940;GO:0034621;GO:0034622;GO:0035493;GO:0043623;GO:0043933;GO:0046903;GO:0048284;GO:0051234;GO:0051649;GO:0061024;GO:0061025;GO:0065003;GO:0065007;GO:0065008;GO:0071822;GO:0071840;GO:0071841;GO:0071842;GO:0071844	GO:0000149;GO:0005484;GO:0005488;GO:0005515	GO:0005739;GO:0008021;GO:0009986;GO:0012506;GO:0016020;GO:0016021;GO:0016023;GO:0030054;GO:0030135;GO:0030136;GO:0030659;GO:0030662;GO:0030665;GO:0030667;GO:0030672;GO:0031090;GO:0031201;GO:0031224;GO:0031410;GO:0031982;GO:0031988;GO:0032991;GO:0035579;GO:0042995;GO:0043005;GO:0043226;GO:0043227;GO:0043229;GO:0043231;GO:0043234;GO:0044422;GO:0044424;GO:0044425;GO:0044433;GO:0044444;GO:0044446;GO:…	GO:0006461;GO:0006810;GO:0006836;GO:0006887;GO:0006996;GO:0009987;GO:0016043;GO:0016044;GO:0016050;GO:0016192;GO:0022607;GO:0034622;GO:0046903;GO:0048284;GO:0051234;GO:0061024;GO:0061025;GO:0065003;GO:0065007	GO:0005739;GO:0009986;GO:0016020;GO:0016023;GO:0031982;GO:0032991;GO:0042995;GO:0043005;GO:0043226;GO:0043229;GO:0043231;GO:0043234;GO:0044464	IPR001388;IPR016444;IPR028715	Synaptobrevin;Synaptobrevin/VAMP;VAMP1	ko04130		PR00219	SYNAPTOBREVN	PS00417;PS50892	SYNAPTOBREVIN;V_SNARE						Mus musculus
Gdi2	Rab GDP dissociation inhibitor beta		+	0.0013736	0.323839	1.25166	22.1798	22.3929	22.5655	22.0357	21.9719	22.359	22.1526	22.5096	22.273	22.3529				biological regulation;cellular process;cellular response to stimulus;establishment of localization;establishment of protein localization;intracellular signal transduction;positive regulation of catalytic activity;positive regulation of GTPase activity;positive regulation of hydrolase activity;positive regulation of molecular function;protein transport;regulation of biological process;regulation o…	enzyme activator activity;enzyme regulator activity;GDP-dissociation inhibitor activity;GTPase activator activity;GTPase regulator activity;nucleoside-triphosphatase regulator activity;Rab GDP-dissociation inhibitor activity;small GTPase regulator activity	adherens junction;anchoring junction;cell junction;cell part;cell-substrate adherens junction;cell-substrate junction;cytoplasmic part;extracellular membrane-bounded organelle;extracellular organelle;extracellular region part;extracellular vesicular exosome;focal adhesion;Golgi apparatus;intracellular membrane-bounded organelle;intracellular organelle;intracellular part;membrane;membrane-bounded …	biological regulation;cellular process;establishment of localization;protein transport;response to stimulus;signal transduction;transport;vesicle-mediated transport	cell part;extracellular organelle;Golgi apparatus;intracellular membrane-bounded organelle;intracellular organelle;membrane;organelle;vesicle		GDI	ATGCAGT,MIR-217;BANDRES_RESPONSE_TO_CARMUSTIN_WITHOUT_MGMT_48HR_UP;BENPORATH_PROLIFERATION;BORCZUK_MALIGNANT_MESOTHELIOMA_UP;BYSTRYKH_HEMATOPOIESIS_STEM_CELL_AND_BRAIN_QTL_TRANS;CAGTATT,MIR-200B,MIR-200C,MIR-429;CELL_SURFACE;CHENG_RESPONSE_TO_NICKEL_ACETATE;chr10p15;CYTOPLASM;DACOSTA_UV_RESPONSE_VIA_ERCC3_UP;DE_YY1_TARGETS_DN;DIAZ_CHRONIC_MEYLOGENOUS_LEUKEMIA_UP;DOUGLAS_BMI1_TARGETS_UP;ENZYME_REG…	Acetylation;Alternativesplicing;Completeproteome;Cytoplasm;Directproteinsequencing;GTPaseactivation;Membrane;Phosphoprotein;Referenceproteome		GO:0006140;GO:0006810;GO:0007165;GO:0007264;GO:0009894;GO:0009987;GO:0015031;GO:0016192;GO:0019219;GO:0019222;GO:0030811;GO:0031323;GO:0031329;GO:0033121;GO:0033124;GO:0035556;GO:0043085;GO:0043087;GO:0043547;GO:0044093;GO:0045184;GO:0050789;GO:0050790;GO:0050794;GO:0050896;GO:0051171;GO:0051234;GO:0051336;GO:0051345;GO:0051716;GO:0065007;GO:0065009;GO:0080090	GO:0005083;GO:0005092;GO:0005093;GO:0005096;GO:0008047;GO:0030234;GO:0030695;GO:0060589	GO:0005794;GO:0005912;GO:0005924;GO:0005925;GO:0016020;GO:0030054;GO:0030055;GO:0031982;GO:0031988;GO:0043209;GO:0043226;GO:0043227;GO:0043229;GO:0043230;GO:0043231;GO:0044421;GO:0044424;GO:0044444;GO:0044464;GO:0065010;GO:0070062;GO:0070161	GO:0006810;GO:0007165;GO:0009987;GO:0015031;GO:0016192;GO:0050896;GO:0051234;GO:0065007	GO:0005794;GO:0016020;GO:0031982;GO:0043226;GO:0043229;GO:0043230;GO:0043231;GO:0044464	IPR000806;IPR018203	GDP_dissociation_inhibitor;RabGDI			PR00891;PR00892	RABGDI;RABGDIREP				REACT_297947				Mus musculus
Iah1	Isoamyl acetate-hydrolyzing esterase 1 homolog		+	0.00374828	0.303183	1.23386	15.3792	15.5065	15.7264	15.1664	15.2035	15.4127	15.3469	15.6846	15.6344	15.4984				catabolic process;lipid catabolic process;lipid metabolic process;metabolic process;primary metabolic process	catalytic activity;hydrolase activity;hydrolase activity, acting on ester bonds	extracellular membrane-bounded organelle;extracellular organelle;extracellular region part;extracellular vesicular exosome;membrane-bounded organelle;membrane-bounded vesicle;organelle;vesicle	catabolic process;lipid metabolic process;metabolic process;primary metabolic process	extracellular organelle;organelle;vesicle		Lipase_GDSL	BROWNE_HCMV_INFECTION_1HR_DN;BROWNE_HCMV_INFECTION_48HR_DN;chr2p25;GAUSSMANN_MLL_AF4_FUSION_TARGETS_G_UP;GSE11864_CSF1_IFNG_VS_CSF1_IFNG_PAM3CYS_IN_MAC_DN;GSE15750_DAY6_VS_DAY10_EFF_CD8_TCELL_UP;GSE17721_0.5H_VS_12H_GARDIQUIMOD_BMDM_DN;GSE17721_0.5H_VS_24H_PAM3CSK4_BMDM_DN;GSE17721_CPG_VS_GARDIQUIMOD_24H_BMDM_UP;GSE17721_CTRL_VS_CPG_6H_BMDM_UP;GSE17721_CTRL_VS_PAM3CSK4_24H_BMDM_DN;GSE17721_LPS_VS…	Completeproteome;Hydrolase;Lipiddegradation;Lipidmetabolism;Referenceproteome		GO:0006629;GO:0008152;GO:0009056;GO:0016042;GO:0044238	GO:0003824;GO:0016787;GO:0016788	GO:0031982;GO:0031988;GO:0043226;GO:0043227;GO:0043230;GO:0044421;GO:0065010;GO:0070062	GO:0006629;GO:0008152;GO:0009056;GO:0044238	GO:0031982;GO:0043226;GO:0043230	IPR001087;IPR013830	GDSL;SGNH_hydro												Mus musculus
As3mt	Arsenite methyltransferase		+	0.0203712	0.295924	1.22767	16.4335	16.3913	16.6339	16.2113	16.1091	16.6921	16.5088	16.7686	16.5013	16.6823				arsonoacetate metabolic process;carboxylic acid metabolic process;cellular ketone metabolic process;cellular metabolic process;cellular process;metabolic process;methylation;one-carbon metabolic process;organic acid metabolic process;oxoacid metabolic process;response to arsenic-containing substance;response to chemical stimulus;response to inorganic substance;response to stimulus;secondary metab…	arsenite methyltransferase activity;catalytic activity;methylarsonite methyltransferase activity;methyltransferase activity;S-adenosylmethionine-dependent methyltransferase activity;transferase activity;transferase activity, transferring one-carbon groups	cell part;cytoplasmic part;cytosol;intracellular membrane-bounded organelle;intracellular organelle;intracellular part;membrane-bounded organelle;mitochondrion;organelle	cellular ketone metabolic process;cellular metabolic process;cellular process;metabolic process;one-carbon metabolic process;organic acid metabolic process;response to chemical stimulus;response to stimulus;secondary metabolic process;small molecule metabolic process;toxin metabolic process;xenobiotic metabolic process	cell part;cytosol;intracellular membrane-bounded organelle;intracellular organelle;mitochondrion;organelle		Methyltransf_31	CARBOXYLIC_ACID_METABOLIC_PROCESS;CHICAS_RB1_TARGETS_CONFLUENT;chr10q24;CHYLA_CBFA2T3_TARGETS_UP;CYTOPLASM;CYTOPLASMIC_PART;CYTOSOL;DELACROIX_RAR_BOUND_ES;GRAESSMANN_APOPTOSIS_BY_SERUM_DEPRIVATION_DN;GRAESSMANN_RESPONSE_TO_MC_AND_SERUM_DEPRIVATION_DN;GSE14350_IL2RB_KO_VS_WT_TREG_DN;GSE15750_WT_VS_TRAF6KO_DAY6_EFF_CD8_TCELL_UP;GSE17721_PAM3CSK4_VS_CPG_6H_BMDM_UP;GSE19825_NAIVE_VS_IL2RAHIGH_DAY3_EF…	Completeproteome;Cytoplasm;Methyltransferase;Phosphoprotein;Referenceproteome;S-adenosyl-L-methionine;Transferase		GO:0006082;GO:0006730;GO:0006805;GO:0008152;GO:0009404;GO:0009987;GO:0010035;GO:0018872;GO:0019748;GO:0019752;GO:0032259;GO:0042180;GO:0042221;GO:0043436;GO:0044237;GO:0044281;GO:0046685;GO:0050896	GO:0003824;GO:0008168;GO:0008757;GO:0016740;GO:0016741;GO:0030791;GO:0030792	GO:0005739;GO:0005829;GO:0043226;GO:0043227;GO:0043229;GO:0043231;GO:0044424;GO:0044444;GO:0044464	GO:0006082;GO:0006730;GO:0006805;GO:0008152;GO:0009404;GO:0009987;GO:0019748;GO:0042180;GO:0042221;GO:0044237;GO:0044281;GO:0050896	GO:0005739;GO:0005829;GO:0043226;GO:0043229;GO:0043231;GO:0044464	IPR025714;IPR026669;IPR029063	Arsenite_MeTrfase;Methyltranfer_dom;SAM-dependent_MTases												Mus musculus
Cfl1	Cofilin-1	important for mitosis	+	0.030501	0.285552	1.21888	23.6274	23.9156	23.7592	23.4377	23.1469	23.6801	23.608	23.8524	23.65	23.5861				actin cytoskeleton organization;actin filament depolymerization;actin filament organization;actin filament-based process;actin polymerization or depolymerization;ameboidal cell migration;anatomical structure morphogenesis;biological regulation;cell cycle cytokinesis;cell cycle process;cell migration;cell motility;cell projection organization;cellular component disassembly;cellular component disas…		adherens junction;anchoring junction;cell cortex part;cell junction;cell part;cell projection;cell projection membrane;cell projection part;cell-cell junction;cell-substrate adherens junction;cell-substrate junction;cortical actin cytoskeleton;cortical cytoskeleton;cytoplasm;cytoplasmic part;cytoskeletal part;cytoskeleton;cytosol;extracellular membrane-bounded organelle;extracellular organelle;ex…	anatomical structure morphogenesis;biological regulation;cell motility;cellular component disassembly;cellular component movement;cellular component organization;cellular metabolic process;cellular process;cytokinesis;cytoskeleton organization;developmental process;establishment of localization;establishment or maintenance of cell polarity;locomotion;macromolecule metabolic process;macromolecule …	cell part;cell projection;cytoplasm;cytoskeleton;cytosol;extracellular organelle;extracellular region;extracellular space;intracellular non-membrane-bounded organelle;intracellular organelle;membrane;organelle;vesicle	Axon guidance;Fc gamma R-mediated phagocytosis;Regulation of actin cytoskeleton	Cofilin_ADF	ACTAYRNNNCCCR_UNKNOWN;ACTIN_CYTOSKELETON_ORGANIZATION_AND_BIOGENESIS;ACTIN_FILAMENT_BASED_PROCESS;ANTI_APOPTOSIS;APOPTOSIS_GO;ATGCTGC,MIR-103,MIR-107;BENPORATH_NANOG_TARGETS;BENPORATH_SOX2_TARGETS;BIOCARTA_CCR3_PATHWAY;BIOCARTA_RAC1_PATHWAY;BIOCARTA_RHO_PATHWAY;CACGTG_V$MYC_Q2;CAGCAGG,MIR-370;CAGGTG_V$E12_Q6;CELL_DEVELOPMENT;CGGAARNGGCNG_UNKNOWN;CHEN_METABOLIC_SYNDROM_NETWORK;chr11q13;CTGCAGY_UNK…	Acetylation;Actin-binding;Cellmembrane;Cellprojection;Completeproteome;Cytoplasm;Cytoskeleton;Directproteinsequencing;Membrane;Nucleus;Phosphoprotein;Proteomicsidentification;Referenceproteome		GO:0000281;GO:0000910;GO:0001101;GO:0001667;GO:0001755;GO:0001842;GO:0002009;GO:0006464;GO:0006468;GO:0006605;GO:0006606;GO:0006793;GO:0006796;GO:0006810;GO:0006886;GO:0006913;GO:0006928;GO:0006996;GO:0007010;GO:0007015;GO:0007163;GO:0008064;GO:0008152;GO:0008154;GO:0008361;GO:0009607;GO:0009615;GO:0009653;GO:0009719;GO:0009987;GO:0010033;GO:0010243;GO:0010638;GO:0010769;GO:0010975;GO:0014075;GO:…		GO:0005576;GO:0005615;GO:0005737;GO:0005829;GO:0005856;GO:0005911;GO:0005912;GO:0005924;GO:0005925;GO:0016020;GO:0016363;GO:0030027;GO:0030054;GO:0030055;GO:0030863;GO:0030864;GO:0031253;GO:0031256;GO:0031258;GO:0031982;GO:0031988;GO:0032587;GO:0042995;GO:0043226;GO:0043227;GO:0043228;GO:0043229;GO:0043230;GO:0043232;GO:0044421;GO:0044422;GO:0044424;GO:0044425;GO:0044428;GO:0044430;GO:0044444;GO:…	GO:0000910;GO:0006464;GO:0006468;GO:0006605;GO:0006793;GO:0006810;GO:0006913;GO:0006928;GO:0006996;GO:0007010;GO:0007163;GO:0008152;GO:0009607;GO:0009653;GO:0009719;GO:0009987;GO:0015031;GO:0016043;GO:0019538;GO:0022411;GO:0032502;GO:0033043;GO:0040011;GO:0042221;GO:0043170;GO:0043412;GO:0044237;GO:0044238;GO:0048870;GO:0050896;GO:0051169;GO:0051234;GO:0051261;GO:0051704;GO:0065007	GO:0005576;GO:0005615;GO:0005737;GO:0005829;GO:0005856;GO:0016020;GO:0031982;GO:0042995;GO:0043226;GO:0043229;GO:0043230;GO:0043232;GO:0044464	IPR002108;IPR017904;IPR027234;IPR029006	ADF/Cofilin/Destrin;ADF-H;ADF-H/Gelsolin-like_dom;Cofilin_1	ko04360;ko04666;ko04810		PR00006	COFILIN	PS51263	ADF_H		REACT_307071;REACT_307441;REACT_313804;REACT_344463		SM00102	ADF	Mus musculus
Fam49b	Protein FAM49B		+	0.0460282	0.259034	1.19668	21.1243	21.0602	21.3238	20.7066	20.7358	20.9446	20.8558	21.2125	20.9428	21.204						cell part;cell projection;cilium;extracellular membrane-bounded organelle;extracellular organelle;extracellular region part;extracellular vesicular exosome;membrane-bounded organelle;membrane-bounded vesicle;organelle;vesicle		cell part;cell projection;cilium;extracellular organelle;organelle;vesicle		DUF1394	ACTGCCT,MIR-34B;AGUIRRE_PANCREATIC_CANCER_COPY_NUMBER_UP;BENPORATH_PROLIFERATION;BRUINS_UVC_RESPONSE_LATE;BURTON_ADIPOGENESIS_6;CAGCTTT,MIR-320;CHEN_METABOLIC_SYNDROM_NETWORK;chr8q24;CUI_TCF21_TARGETS_2_DN;DAWSON_METHYLATED_IN_LYMPHOMA_TCL1;DODD_NASOPHARYNGEAL_CARCINOMA_DN;DUTERTRE_ESTRADIOL_RESPONSE_24HR_DN;GGCAGCT,MIR-22;GNF2_PTPN6;GOBERT_OLIGODENDROCYTE_DIFFERENTIATION_DN;GROSS_HYPOXIA_VIA_ELK…	Completeproteome;Referenceproteome				GO:0005929;GO:0031982;GO:0031988;GO:0042995;GO:0043226;GO:0043227;GO:0043230;GO:0044421;GO:0044464;GO:0065010;GO:0070062		GO:0005929;GO:0031982;GO:0042995;GO:0043226;GO:0043230;GO:0044464	IPR009828	DUF1394												Mus musculus
Ctsd	Cathepsin D	Cathepsin D deficiency induces oxidative damage in brain pericytes and impairs the blood-brain barrier.	+	0.034251	0.251944	1.19081	23.8905	23.9169	24.411	23.7699	23.8124	24.043	23.9516	24.23	23.9674	24.0799				autophagic vacuole assembly;catabolic process;cellular component assembly;cellular component assembly at cellular level;cellular component organization;cellular component organization at cellular level;cellular component organization or biogenesis;cellular component organization or biogenesis at cellular level;cellular process;macromolecule catabolic process;macromolecule metabolic process;metabo…	aspartic-type endopeptidase activity;aspartic-type peptidase activity;catalytic activity;endopeptidase activity;hydrolase activity;peptidase activity;peptidase activity, acting on L-amino acid peptides	cell part;cytoplasmic membrane-bounded vesicle;cytoplasmic part;cytoplasmic vesicle;extracellular membrane-bounded organelle;extracellular organelle;extracellular region part;extracellular space;extracellular vesicular exosome;intracellular membrane-bounded organelle;intracellular organelle;intracellular part;lysosome;lytic vacuole;melanosome;membrane-bounded organelle;membrane-bounded vesicle;mi…	catabolic process;cellular component assembly;cellular component organization;cellular process;macromolecule metabolic process;metabolic process;organelle assembly;organelle organization;primary metabolic process;protein catabolic process;protein metabolic process;proteolysis;vacuole organization	cell part;cytoplasmic membrane-bounded vesicle;extracellular organelle;extracellular space;intracellular membrane-bounded organelle;intracellular organelle;lysosome;mitochondrion;organelle;vacuole;vesicle	ko05152;Lysosome	A1_Propeptide;Asp	ACEVEDO_LIVER_TUMOR_VS_NORMAL_ADJACENT_TISSUE_DN;ACOSTA_PROLIFERATION_INDEPENDENT_MYC_TARGETS_DN;AMUNDSON_DNA_DAMAGE_RESPONSE_TP53;APPEL_IMATINIB_RESPONSE;BCAT_BILD_ET_AL_UP;BECKER_TAMOXIFEN_RESISTANCE_UP;BENPORATH_CYCLING_GENES;BENPORATH_EED_TARGETS;BHAT_ESR1_TARGETS_VIA_AKT1_UP;BIOCARTA_MTA3_PATHWAY;BLUM_RESPONSE_TO_SALIRASIB_UP;CAGCTG_V$AP4_Q5;CHEN_METABOLIC_SYNDROM_NETWORK;chr11p15;DELACROIX_…	Aspartylprotease;Completeproteome;Disulfidebond;Glycoprotein;Hydrolase;Lysosome;Protease;Proteomicsidentification;Referenceproteome;Secreted;Signal;Zymogen		GO:0000045;GO:0006508;GO:0006996;GO:0007033;GO:0008152;GO:0009056;GO:0009057;GO:0009987;GO:0016043;GO:0019538;GO:0022607;GO:0030163;GO:0043170;GO:0044238;GO:0070925;GO:0071840;GO:0071841;GO:0071842;GO:0071844	GO:0003824;GO:0004175;GO:0004190;GO:0008233;GO:0016787;GO:0070001;GO:0070011	GO:0000323;GO:0005615;GO:0005739;GO:0005764;GO:0005773;GO:0016023;GO:0031410;GO:0031982;GO:0031988;GO:0042470;GO:0043226;GO:0043227;GO:0043229;GO:0043230;GO:0043231;GO:0044421;GO:0044424;GO:0044444;GO:0044464;GO:0048770;GO:0065010;GO:0070062	GO:0006508;GO:0006996;GO:0007033;GO:0008152;GO:0009056;GO:0009987;GO:0016043;GO:0019538;GO:0022607;GO:0030163;GO:0043170;GO:0044238;GO:0070925	GO:0005615;GO:0005739;GO:0005764;GO:0005773;GO:0016023;GO:0031982;GO:0043226;GO:0043229;GO:0043230;GO:0043231;GO:0044464	IPR001461;IPR001969;IPR012848;IPR021109	Aspartic_peptidase;Aspartic_peptidase_AS;Aspartic_peptidase_N;Peptidase_aspartic_dom	ko04142;ko05152		PR00792	PEPSIN	PS00141	ASP_PROTEASE		REACT_313067;REACT_316383				Mus musculus
Isoc1	Isochorismatase domain-containing protein 1		+	0.0427931	0.246917	1.18667	16.7214	16.7695	17.1134	16.935	16.5601	16.9423	16.819	17.0956	16.9122	17.2018					catalytic activity	cell part;cytoplasmic part;extracellular membrane-bounded organelle;extracellular organelle;extracellular region part;extracellular vesicular exosome;intracellular membrane-bounded organelle;intracellular organelle;intracellular part;membrane-bounded organelle;membrane-bounded vesicle;microbody;organelle;peroxisome;vesicle		cell part;extracellular organelle;intracellular membrane-bounded organelle;intracellular organelle;microbody;organelle;peroxisome;vesicle		Isochorismatase	AGUIRRE_PANCREATIC_CANCER_COPY_NUMBER_DN;AMIT_SERUM_RESPONSE_120_MCF10A;BMI1_DN.V1_DN;BRACHAT_RESPONSE_TO_CISPLATIN;BREDEMEYER_RAG_SIGNALING_NOT_VIA_ATM_UP;BURTON_ADIPOGENESIS_6;BUYTAERT_PHOTODYNAMIC_THERAPY_STRESS_DN;chr5q22;CREIGHTON_ENDOCRINE_THERAPY_RESISTANCE_1;CYTOPLASM;CYTOPLASMIC_PART;DUTERTRE_ESTRADIOL_RESPONSE_6HR_UP;FULCHER_INFLAMMATORY_RESPONSE_LECTIN_VS_LPS_UP;GCM_ZNF198;GOBERT_OLIGO…	Completeproteome;Referenceproteome			GO:0003824	GO:0005777;GO:0031982;GO:0031988;GO:0042579;GO:0043226;GO:0043227;GO:0043229;GO:0043230;GO:0043231;GO:0044421;GO:0044424;GO:0044444;GO:0044464;GO:0065010;GO:0070062		GO:0005777;GO:0031982;GO:0042579;GO:0043226;GO:0043229;GO:0043230;GO:0043231;GO:0044464	IPR000868	Isochorismatase-like												Mus musculus
Ppia	Peptidyl-prolyl cis-trans isomerase;Peptidyl-prolyl cis-trans isomerase A;Peptidyl-prolyl cis-trans isomerase A, N-terminally processed		+	0.0281335	0.231236	1.17384	24.0587	24.3313	24.4404	24.2253	23.9983	24.4319	24.2446	24.09	24.4453	24.439				biological regulation;cell differentiation;cellular component organization;cellular component organization at cellular level;cellular component organization or biogenesis;cellular component organization or biogenesis at cellular level;cellular developmental process;cellular macromolecule metabolic process;cellular metabolic process;cellular process;cellular protein metabolic process;developmental…	binding;catalytic activity;cis-trans isomerase activity;isomerase activity;peptide binding;peptidyl-prolyl cis-trans isomerase activity	adherens junction;anchoring junction;cell junction;cell part;cell-substrate adherens junction;cell-substrate junction;cytoplasmic part;cytosol;extracellular membrane-bounded organelle;extracellular organelle;extracellular region part;extracellular space;extracellular vesicular exosome;focal adhesion;intracellular membrane-bounded organelle;intracellular organelle;intracellular part;membrane;membr…	biological regulation;cell differentiation;cellular component organization;cellular metabolic process;cellular process;developmental process;macromolecule metabolic process;macromolecule modification;metabolic process;organelle organization;peptidyl-amino acid modification;primary metabolic process;protein folding;protein metabolic process;protein modification process;regulation of transport	cell part;cytosol;extracellular organelle;extracellular space;intracellular membrane-bounded organelle;intracellular organelle;membrane;nucleus;organelle;vesicle		Pro_isomerase	AMIT_EGF_RESPONSE_480_HELA;BENPORATH_MYC_MAX_TARGETS;BIOCARTA_IL2RB_PATHWAY;BLALOCK_ALZHEIMERS_DISEASE_DN;BRACHAT_RESPONSE_TO_CAMPTOTHECIN_DN;BRACHAT_RESPONSE_TO_METHOTREXATE_DN;CAGGTA_V$AREB6_01;CELLULAR_MACROMOLECULE_METABOLIC_PROCESS;CELLULAR_PROTEIN_METABOLIC_PROCESS;CHEMNITZ_RESPONSE_TO_PROSTAGLANDIN_E2_DN;chr7p13;CHYLA_CBFA2T3_TARGETS_UP;CYTOPLASM;DANG_BOUND_BY_MYC;DANG_MYC_TARGETS_UP;DODD_…	Acetylation;Completeproteome;Cyclosporin;Cytoplasm;Directproteinsequencing;Glycoprotein;Isomerase;Isopeptidebond;Phosphoprotein;Referenceproteome;Rotamase;Secreted;Ublconjugation		GO:0000413;GO:0006457;GO:0006464;GO:0006996;GO:0008152;GO:0009987;GO:0016043;GO:0018193;GO:0018208;GO:0019538;GO:0030154;GO:0030182;GO:0032502;GO:0032879;GO:0032880;GO:0034389;GO:0043170;GO:0043412;GO:0044237;GO:0044238;GO:0044260;GO:0044267;GO:0045069;GO:0045070;GO:0048518;GO:0048522;GO:0048524;GO:0048869;GO:0050708;GO:0050714;GO:0050789;GO:0050792;GO:0050794;GO:0051046;GO:0051047;GO:0051049;GO:…	GO:0003755;GO:0003824;GO:0005488;GO:0016853;GO:0016859;GO:0042277	GO:0005615;GO:0005634;GO:0005829;GO:0005912;GO:0005924;GO:0005925;GO:0016020;GO:0030054;GO:0030055;GO:0031982;GO:0031988;GO:0043209;GO:0043226;GO:0043227;GO:0043229;GO:0043230;GO:0043231;GO:0044421;GO:0044424;GO:0044444;GO:0044464;GO:0065010;GO:0070062;GO:0070161	GO:0006457;GO:0006464;GO:0006996;GO:0008152;GO:0009987;GO:0016043;GO:0018193;GO:0019538;GO:0030154;GO:0032502;GO:0043170;GO:0043412;GO:0044237;GO:0044238;GO:0051049;GO:0065007	GO:0005615;GO:0005634;GO:0005829;GO:0016020;GO:0031982;GO:0043226;GO:0043229;GO:0043230;GO:0043231;GO:0044464	IPR002130;IPR020892;IPR024936;IPR029000	Cyclophilin-like_dom;Cyclophilin-type_PPIase;Cyclophilin-type_PPIase_CS;Cyclophilin-type_PPIase_dom			PR00153	CSAPPISMRASE	PS00170;PS50072	CSA_PPIASE_1;CSA_PPIASE_2		REACT_323105				Mus musculus
Ckb	Creatine kinase B-type		+	0.0145479	0.214066	1.15995	24.8102	24.9077	24.8383	24.5846	24.5354	24.9576	24.7703	24.8638	25.0018	24.7657				anatomical structure development;anion homeostasis;biological regulation;cellular anion homeostasis;cellular chemical homeostasis;cellular chloride ion homeostasis;cellular homeostasis;cellular ion homeostasis;cellular monovalent inorganic anion homeostasis;cellular process;chemical homeostasis;chloride ion homeostasis;developmental process;homeostatic process;ion homeostasis;monovalent inorganic…	adenyl nucleotide binding;adenyl ribonucleotide binding;ATP binding;binding;catalytic activity;creatine kinase activity;kinase activity;nucleotide binding;phosphotransferase activity, nitrogenous group as acceptor;purine nucleotide binding;purine ribonucleoside triphosphate binding;purine ribonucleotide binding;ribonucleotide binding;transferase activity;transferase activity, transferring phospho…	cell part;cytoplasmic part;extracellular membrane-bounded organelle;extracellular organelle;extracellular region part;extracellular vesicular exosome;intracellular membrane-bounded organelle;intracellular organelle;intracellular part;membrane-bounded organelle;membrane-bounded vesicle;mitochondrion;myelin sheath;organelle;vesicle	anatomical structure development;biological regulation;cellular homeostasis;cellular ion homeostasis;cellular process;developmental process;homeostatic process	cell part;extracellular organelle;intracellular membrane-bounded organelle;intracellular organelle;mitochondrion;organelle;vesicle	Arginine and proline metabolism	ATP-gua_Ptrans;ATP-gua_PtransN	ACAWNRNSRCGG_UNKNOWN;ACEVEDO_FGFR1_TARGETS_IN_PROSTATE_CANCER_MODEL_DN;ACEVEDO_LIVER_CANCER_UP;APRELIKOVA_BRCA1_TARGETS;BASAKI_YBX1_TARGETS_DN;BLALOCK_ALZHEIMERS_DISEASE_DN;BLUM_RESPONSE_TO_SALIRASIB_DN;BOYLAN_MULTIPLE_MYELOMA_C_DN;BOYLAN_MULTIPLE_MYELOMA_PCA3_UP;CAGGTG_V$E12_Q6;CAIRO_HEPATOBLASTOMA_UP;CHAUHAN_RESPONSE_TO_METHOXYESTRADIOL_UP;CHIANG_LIVER_CANCER_SUBCLASS_INTERFERON_DN;chr14q32;CRO…	ATP-binding;Completeproteome;Cytoplasm;Directproteinsequencing;Kinase;Nitration;Nucleotide-binding;Phosphoprotein;Referenceproteome;Transferase	Metallothionein-3 complex;Mt3-Hsp84-Ck complex	GO:0006873;GO:0009987;GO:0019725;GO:0021762;GO:0030002;GO:0030320;GO:0030644;GO:0032502;GO:0042592;GO:0048856;GO:0048878;GO:0050801;GO:0055064;GO:0055081;GO:0055082;GO:0055083;GO:0065007;GO:0065008	GO:0000166;GO:0003824;GO:0004111;GO:0005488;GO:0005524;GO:0016301;GO:0016740;GO:0016772;GO:0016775;GO:0017076;GO:0030554;GO:0032553;GO:0032555;GO:0032559;GO:0035639	GO:0005739;GO:0031982;GO:0031988;GO:0043209;GO:0043226;GO:0043227;GO:0043229;GO:0043230;GO:0043231;GO:0044421;GO:0044424;GO:0044444;GO:0044464;GO:0065010;GO:0070062	GO:0006873;GO:0009987;GO:0019725;GO:0032502;GO:0042592;GO:0048856;GO:0065007	GO:0005739;GO:0031982;GO:0043226;GO:0043229;GO:0043230;GO:0043231;GO:0044464	IPR000749;IPR014746;IPR022413;IPR022414;IPR022415	ATP-guanido_PTrfase;ATP-guanido_PTrfase_AS;ATP-guanido_PTrfase_cat;ATP-guanido_PTrfase_N;Gln_synth/guanido_kin_cat_dom	ko00330				PS00112;PS51509;PS51510	PHOSPHAGEN_KINASE;PHOSPHAGEN_KINASE_C;PHOSPHAGEN_KINASE_N		REACT_307447				Mus musculus
Tpt1	Translationally-controlled tumor protein		+	0.0156543	0.150081	1.10963	19.6751	19.7968	19.7658	19.4382	19.6431	19.7842	19.6575	19.7407	19.6748	19.7591				biological regulation;developmental process;negative regulation of biological process;negative regulation of cell differentiation;negative regulation of cellular process;negative regulation of developmental process;negative regulation of ectoderm development;regulation of biological process;regulation of cell differentiation;regulation of cellular process;regulation of developmental process;regul…	binding;calcium ion binding;cation binding;ion binding;metal ion binding;protein binding;transcription factor binding	cell part;cytoplasm;cytoplasmic part;endosome;extracellular membrane-bounded organelle;extracellular organelle;extracellular region part;extracellular space;extracellular vesicular exosome;intracellular membrane-bounded organelle;intracellular organelle;intracellular organelle part;intracellular part;late endosome;membrane-bounded organelle;membrane-bounded vesicle;multivesicular body;nuclear par…	biological regulation;developmental process	cell part;cytoplasm;endosome;extracellular organelle;extracellular space;intracellular membrane-bounded organelle;intracellular organelle;nucleoplasm;nucleus;organelle;vesicle		TCTP	ACEVEDO_LIVER_CANCER_DN;ANTI_APOPTOSIS;APOPTOSIS_GO;AUNG_GASTRIC_CANCER;BENPORATH_MYC_MAX_TARGETS;BILANGES_SERUM_AND_RAPAMYCIN_SENSITIVE_GENES;BLALOCK_ALZHEIMERS_DISEASE_UP;CALCIUM_ION_BINDING;CATION_BINDING;CELL_DEVELOPMENT;CGGAARNGGCNG_UNKNOWN;chr13q14;CRGAARNNNNCGA_UNKNOWN;CYTOPLASM;CYTOPLASMIC_PART;CYTOSKELETAL_PART;CYTOSKELETON;DOANE_RESPONSE_TO_ANDROGEN_DN;DODD_NASOPHARYNGEAL_CARCINOMA_UP;E…	Calcium;Completeproteome;Cytoplasm;Directproteinsequencing;Phosphoprotein;Referenceproteome		GO:0019827;GO:0032502;GO:0045595;GO:0045596;GO:0048519;GO:0048523;GO:0050789;GO:0050793;GO:0050794;GO:0051093;GO:0065007;GO:2000383;GO:2000384	GO:0005488;GO:0005509;GO:0005515;GO:0008134;GO:0043167;GO:0043169;GO:0046872	GO:0005615;GO:0005634;GO:0005654;GO:0005737;GO:0005768;GO:0005770;GO:0005771;GO:0031982;GO:0031988;GO:0043226;GO:0043227;GO:0043229;GO:0043230;GO:0043231;GO:0044421;GO:0044422;GO:0044424;GO:0044428;GO:0044444;GO:0044446;GO:0044464;GO:0065010;GO:0070062	GO:0032502;GO:0065007	GO:0005615;GO:0005634;GO:0005654;GO:0005737;GO:0005768;GO:0031982;GO:0043226;GO:0043229;GO:0043230;GO:0043231;GO:0044464	IPR011057;IPR011323;IPR018103;IPR018105	Mss4/transl-control_tumor;Mss4-like;Translation_control_tumour_CS;Translational_control_tumour_p			PR01653	TCTPROTEIN	PS01002;PS01003	TCTP_1;TCTP_2						Mus musculus
Stxbp5	Syntaxin-binding protein 5	Plays a regulatory role in calcium-dependent exocytosis and neurotransmitter release. Inhibits membrane fusion between transport vesicles and the plasma membrane.	+	0.0338392	-0.197424	0.872106	15.7797	15.2431	15.4394	15.4257	15.4614	15.2753	15.594	15.4301	15.3889	15.4299				anatomical structure morphogenesis;axonogenesis;biological regulation;cell part morphogenesis;cell projection morphogenesis;cell projection organization;cellular component morphogenesis;cellular component organization;cellular component organization at cellular level;cellular component organization or biogenesis;cellular component organization or biogenesis at cellular level;cellular developmenta…	binding;protein binding;SNARE binding;syntaxin binding;syntaxin-1 binding	cell part;cytoplasm;cytoplasmic membrane-bounded vesicle;cytoplasmic part;cytoplasmic vesicle;intracellular membrane-bounded organelle;intracellular organelle;intracellular part;ion channel complex;macromolecular complex;membrane part;membrane-bounded organelle;membrane-bounded vesicle;nicotinic acetylcholine-gated receptor-channel complex;organelle;plasma membrane part;protein complex;receptor c…	anatomical structure morphogenesis;biological regulation;cellular component morphogenesis;cellular component organization;cellular process;developmental process;establishment of localization;exocytosis;protein transport;regulation of transport;secretion;transport;vesicle-mediated transport	cell part;cytoplasm;cytoplasmic membrane-bounded vesicle;intracellular membrane-bounded organelle;intracellular organelle;macromolecular complex;organelle;protein complex;receptor complex;vesicle		Lgl_C;LLGL;WD40	AAAGGGA,MIR-204,MIR-211;AAGTCCA,MIR-422B,MIR-422A;ACEVEDO_METHYLATED_IN_LIVER_CANCER_DN;ACTAYRNNNCCCR_UNKNOWN;BRUINS_UVC_RESPONSE_LATE;CAGTGTT,MIR-141,MIR-200A;CHEN_METABOLIC_SYNDROM_NETWORK;chr6q24;CHUNG_BLISTER_CYTOTOXICITY_DN;DELASERNA_MYOD_TARGETS_DN;GCTTGAA,MIR-498;GRADE_COLON_CANCER_UP;GROSS_HYPOXIA_VIA_ELK3_AND_HIF1A_DN;GROSS_HYPOXIA_VIA_ELK3_UP;GSE10463_CD40L_AND_VA347_VS_CD40L_IN_DC_UP;G…	Alternativesplicing;Cellmembrane;Coiledcoil;Completeproteome;Cytoplasm;Exocytosis;Membrane;Phosphoprotein;Proteintransport;Proteomicsidentification;Referenceproteome;Repeat;Transport;WDrepeat		GO:0006810;GO:0006887;GO:0007409;GO:0009653;GO:0009987;GO:0010468;GO:0015031;GO:0016043;GO:0016192;GO:0017157;GO:0019222;GO:0030030;GO:0030193;GO:0032101;GO:0032502;GO:0032879;GO:0032940;GO:0032989;GO:0032990;GO:0045184;GO:0045921;GO:0046903;GO:0048518;GO:0048522;GO:0048583;GO:0048812;GO:0048858;GO:0048869;GO:0050789;GO:0050794;GO:0050818;GO:0051046;GO:0051047;GO:0051049;GO:0051050;GO:0051234;GO:…	GO:0000149;GO:0005488;GO:0005515;GO:0017075;GO:0019905	GO:0005737;GO:0005892;GO:0016023;GO:0030141;GO:0031410;GO:0031982;GO:0031988;GO:0032991;GO:0034702;GO:0043226;GO:0043227;GO:0043229;GO:0043231;GO:0043234;GO:0043235;GO:0044424;GO:0044425;GO:0044444;GO:0044459;GO:0044464	GO:0006810;GO:0006887;GO:0009653;GO:0009987;GO:0015031;GO:0016043;GO:0016192;GO:0032502;GO:0032989;GO:0046903;GO:0051049;GO:0051234;GO:0065007	GO:0005737;GO:0016023;GO:0031982;GO:0032991;GO:0043226;GO:0043229;GO:0043231;GO:0043234;GO:0043235;GO:0044464	IPR000664;IPR001388;IPR001680;IPR013577;IPR013905;IPR015943;IPR017986;IPR019775	Lethal2_giant;Lgl_C_dom;LLGL2;Synaptobrevin;WD40/YVTN_repeat-like_dom;WD40_repeat;WD40_repeat_CS;WD40_repeat_dom			PR00962	LETHAL2GIANT	PS00678;PS50082;PS50294;PS50892	V_SNARE;WD_REPEATS_1;WD_REPEATS_2;WD_REPEATS_REGION				SM00320	WD40	Mus musculus
Mccc2	Methylcrotonoyl-CoA carboxylase beta chain, mitochondrial		+	0.0404261	-0.204272	0.867976	14.8949	14.7953	15.008	15.0959	15.2532	14.8996	14.942	14.6953	14.8155	14.8395				amine catabolic process;amine metabolic process;branched chain family amino acid catabolic process;branched chain family amino acid metabolic process;carboxylic acid catabolic process;carboxylic acid metabolic process;catabolic process;cellular amine metabolic process;cellular amino acid catabolic process;cellular amino acid metabolic process;cellular catabolic process;cellular ketone metabolic p…	adenyl nucleotide binding;adenyl ribonucleotide binding;ATP binding;binding;catalytic activity;CoA carboxylase activity;ligase activity;ligase activity, forming carbon-carbon bonds;methylcrotonoyl-CoA carboxylase activity;nucleotide binding;purine nucleotide binding;purine ribonucleoside triphosphate binding;purine ribonucleotide binding;ribonucleotide binding	cell part;cytoplasmic part;intracellular membrane-bounded organelle;intracellular organelle;intracellular organelle lumen;intracellular organelle part;intracellular part;membrane-bounded organelle;membrane-enclosed lumen;mitochondrial matrix;mitochondrial part;mitochondrion;organelle;organelle lumen;organelle part	amine metabolic process;catabolic process;cellular amino acid metabolic process;cellular ketone metabolic process;cellular metabolic process;cellular nitrogen compound metabolic process;cellular process;cofactor metabolic process;heterocycle metabolic process;metabolic process;nitrogen compound metabolic process;nucleobase-containing compound metabolic process;nucleobase-containing small molecule…	cell part;intracellular membrane-bounded organelle;intracellular organelle;mitochondrion;organelle	Valine, leucine and isoleucine degradation	Carboxyl_trans	AMINE_CATABOLIC_PROCESS;AMINE_METABOLIC_PROCESS;AMINO_ACID_AND_DERIVATIVE_METABOLIC_PROCESS;AMINO_ACID_CATABOLIC_PROCESS;AMINO_ACID_METABOLIC_PROCESS;BENPORATH_MYC_MAX_TARGETS;BLALOCK_ALZHEIMERS_DISEASE_DN;BLUM_RESPONSE_TO_SALIRASIB_DN;BUYTAERT_PHOTODYNAMIC_THERAPY_STRESS_DN;CARBOXYLIC_ACID_METABOLIC_PROCESS;CATABOLIC_PROCESS;CELLULAR_CATABOLIC_PROCESS;CHARAFE_BREAST_CANCER_LUMINAL_VS_BASAL_UP;CH…	Acetylation;ATP-binding;Completeproteome;Ligase;Mitochondrion;Nucleotide-binding;Referenceproteome;Transitpeptide		GO:0006082;GO:0006139;GO:0006520;GO:0006551;GO:0006552;GO:0006732;GO:0006753;GO:0006807;GO:0008152;GO:0009056;GO:0009063;GO:0009081;GO:0009083;GO:0009116;GO:0009117;GO:0009119;GO:0009308;GO:0009310;GO:0009987;GO:0015936;GO:0016054;GO:0019752;GO:0033865;GO:0034641;GO:0042180;GO:0042278;GO:0043436;GO:0044106;GO:0044237;GO:0044238;GO:0044248;GO:0044281;GO:0044282;GO:0046128;GO:0046395;GO:0046483;GO:…	GO:0000166;GO:0003824;GO:0004485;GO:0005488;GO:0005524;GO:0016421;GO:0016874;GO:0016885;GO:0017076;GO:0030554;GO:0032553;GO:0032555;GO:0032559;GO:0035639	GO:0005739;GO:0005759;GO:0031974;GO:0043226;GO:0043227;GO:0043229;GO:0043231;GO:0043233;GO:0044422;GO:0044424;GO:0044429;GO:0044444;GO:0044446;GO:0044464;GO:0070013	GO:0006082;GO:0006139;GO:0006520;GO:0006807;GO:0008152;GO:0009056;GO:0009116;GO:0009117;GO:0009308;GO:0009987;GO:0034641;GO:0042180;GO:0044237;GO:0044238;GO:0044281;GO:0046483;GO:0051186;GO:0055086	GO:0005739;GO:0043226;GO:0043229;GO:0043231;GO:0044464	IPR000022;IPR011762;IPR011763;IPR029045	Carboxyl_trans;ClpP/crotonase-like_dom;COA_CT_C;COA_CT_N	ko00280				PS50980;PS50989	COA_CT_CTER;COA_CT_NTER		REACT_305961;REACT_333418				Mus musculus
Ak3	GTP:AMP phosphotransferase AK3, mitochondrial		+	0.0485298	-0.229092	0.853172	16.6124	16.3413	16.4836	16.5185	16.7709	16.5069	16.3801	16.3489	16.2475	16.12				ADP biosynthetic process;ADP metabolic process;AMP metabolic process;biosynthetic process;cellular biosynthetic process;cellular metabolic process;cellular nitrogen compound biosynthetic process;cellular nitrogen compound metabolic process;cellular process;GTP metabolic process;heterocycle biosynthetic process;heterocycle metabolic process;ITP metabolic process;metabolic process;nitrogen compound…	adenyl nucleotide binding;adenyl ribonucleotide binding;adenylate kinase activity;ATP binding;binding;catalytic activity;GTP binding;guanyl nucleotide binding;guanyl ribonucleotide binding;kinase activity;nucleobase-containing compound kinase activity;nucleoside triphosphate adenylate kinase activity;nucleotide binding;nucleotide kinase activity;phosphotransferase activity, phosphate group as acc…	cell part;cytoplasmic part;intracellular membrane-bounded organelle;intracellular organelle;intracellular organelle lumen;intracellular organelle part;intracellular part;membrane-bounded organelle;membrane-enclosed lumen;mitochondrial matrix;mitochondrial part;mitochondrion;organelle;organelle lumen;organelle part	biosynthetic process;cellular metabolic process;cellular nitrogen compound metabolic process;cellular process;heterocycle metabolic process;metabolic process;nitrogen compound metabolic process;nucleobase-containing compound metabolic process;nucleobase-containing small molecule metabolic process;nucleoside metabolic process;nucleotide metabolic process;primary metabolic process;small molecule me…	cell part;intracellular membrane-bounded organelle;intracellular organelle;mitochondrion;organelle	Pyrimidine metabolism	ADK_lid	ACEVEDO_LIVER_CANCER_DN;ACEVEDO_NORMAL_TISSUE_ADJACENT_TO_LIVER_TUMOR_DN;BENPORATH_NANOG_TARGETS;BENPORATH_SOX2_TARGETS;BOCHKIS_FOXA2_TARGETS;CACGTG_V$MYC_Q2;CAGGTG_V$E12_Q6;chr9p24;CREIGHTON_ENDOCRINE_THERAPY_RESISTANCE_3;CYTOPLASM;CYTOPLASMIC_PART;FIRESTEIN_PROLIFERATION;GOLDRATH_ANTIGEN_RESPONSE;GOLDRATH_EFF_VS_MEMORY_CD8_TCELL_UP;GRAESSMANN_APOPTOSIS_BY_DOXORUBICIN_DN;GSE12366_GC_VS_MEMORY_BC…	Acetylation;Completeproteome;GTP-binding;Kinase;Mitochondrion;Nucleotide-binding;Referenceproteome;Transferase		GO:0006139;GO:0006163;GO:0006164;GO:0006172;GO:0006213;GO:0006220;GO:0006753;GO:0006807;GO:0008152;GO:0009058;GO:0009116;GO:0009117;GO:0009119;GO:0009123;GO:0009126;GO:0009132;GO:0009133;GO:0009135;GO:0009136;GO:0009141;GO:0009144;GO:0009147;GO:0009150;GO:0009152;GO:0009161;GO:0009165;GO:0009167;GO:0009179;GO:0009180;GO:0009185;GO:0009188;GO:0009199;GO:0009205;GO:0009208;GO:0009218;GO:0009259;GO:…	GO:0000166;GO:0003824;GO:0004017;GO:0005488;GO:0005524;GO:0005525;GO:0016301;GO:0016740;GO:0016772;GO:0016776;GO:0017076;GO:0019001;GO:0019201;GO:0019205;GO:0030554;GO:0032553;GO:0032555;GO:0032559;GO:0032561;GO:0035639;GO:0046899	GO:0005739;GO:0005759;GO:0031974;GO:0043226;GO:0043227;GO:0043229;GO:0043231;GO:0043233;GO:0044422;GO:0044424;GO:0044429;GO:0044444;GO:0044446;GO:0044464;GO:0070013	GO:0006139;GO:0006807;GO:0008152;GO:0009058;GO:0009116;GO:0009117;GO:0009987;GO:0034641;GO:0044237;GO:0044238;GO:0044281;GO:0046483;GO:0055086	GO:0005739;GO:0043226;GO:0043229;GO:0043231;GO:0044464	IPR000850;IPR006259;IPR007862;IPR027417;IPR028586	Adenyl_kin_sub;Adenylat/UMP-CMP_kin;Adenylate_kinase_lid-dom;AK3/Ak4_mitochondrial;P-loop_NTPase	ko00240		PR00094	ADENYLTKNASE	PS00113	ADENYLATE_KINASE		REACT_280010				Mus musculus
Apmap	Adipocyte plasma membrane-associated protein		+	0.0453371	-0.230542	0.852315	16.2573	16.0457	16.1878	16.2961	16.5171	16.2106	16.3178	16.1419	15.8171	16.296				biosynthetic process;metabolic process	amine-lyase activity;arylesterase activity;carbon-nitrogen lyase activity;carboxylic ester hydrolase activity;catalytic activity;hydrolase activity;hydrolase activity, acting on ester bonds;lyase activity;strictosidine synthase activity	cell part;cell surface;extracellular membrane-bounded organelle;extracellular organelle;extracellular region part;extracellular vesicular exosome;integral to membrane;intrinsic to membrane;membrane;membrane part;membrane-bounded organelle;membrane-bounded vesicle;organelle;vesicle	biosynthetic process;metabolic process	cell part;cell surface;extracellular organelle;membrane;organelle;vesicle		Str_synth		Acetylation;Completeproteome;Directproteinsequencing;Glycoprotein;Membrane;Phosphoprotein;Referenceproteome;Signal-anchor;Transmembrane;Transmembranehelix		GO:0008152;GO:0009058	GO:0003824;GO:0004064;GO:0016787;GO:0016788;GO:0016829;GO:0016840;GO:0016843;GO:0016844;GO:0052689	GO:0009986;GO:0016020;GO:0016021;GO:0031224;GO:0031982;GO:0031988;GO:0043226;GO:0043227;GO:0043230;GO:0044421;GO:0044425;GO:0044464;GO:0065010;GO:0070062	GO:0008152;GO:0009058	GO:0009986;GO:0016020;GO:0031982;GO:0043226;GO:0043230;GO:0044464	IPR011042;IPR018119	6-blade_b-propeller_TolB-like;Strictosidine_synth_cons-reg												Mus musculus
Rpl12	60S ribosomal protein L12		+	0.049009	-0.257063	0.83679	18.2158	17.8612	18.2442	17.9087	18.2956	17.8102	18.2357	17.8788	17.7701	17.8769				biosynthetic process;cellular biosynthetic process;cellular macromolecule biosynthetic process;cellular macromolecule metabolic process;cellular metabolic process;cellular process;cellular protein metabolic process;macromolecule biosynthetic process;macromolecule metabolic process;metabolic process;primary metabolic process;protein metabolic process;translation	binding;nucleic acid binding;RNA binding;structural constituent of ribosome;structural molecule activity	cell part;cytoplasmic part;intracellular non-membrane-bounded organelle;intracellular organelle;intracellular part;macromolecular complex;non-membrane-bounded organelle;organelle;ribonucleoprotein complex;ribosome	biosynthetic process;cellular metabolic process;cellular process;macromolecule metabolic process;metabolic process;primary metabolic process;protein metabolic process;translation	cell part;intracellular non-membrane-bounded organelle;intracellular organelle;macromolecular complex;organelle;ribonucleoprotein complex;ribosome	Ribosome	Ribosomal_L11;Ribosomal_L11_N	ACEVEDO_LIVER_CANCER_DN;ACEVEDO_NORMAL_TISSUE_ADJACENT_TO_LIVER_TUMOR_DN;BHATI_G2M_ARREST_BY_2METHOXYESTRADIOL_DN;BLUM_RESPONSE_TO_SALIRASIB_UP;CHAUHAN_RESPONSE_TO_METHOXYESTRADIOL_DN;chr9q32;CUI_TCF21_TARGETS_2_UP;ENK_UV_RESPONSE_KERATINOCYTE_UP;FEVR_CTNNB1_TARGETS_DN;GGGAGGRR_V$MAZ_Q6;GGGCGGR_V$SP1_Q6;GNF2_DAP3;GNF2_EIF3S6;GNF2_FBL;GNF2_GLTSCR2;GNF2_ST13;GNF2_TPT1;GSE10325_MYELOID_VS_LUPUS_MYEL…	3D-structure;Acetylation;Completeproteome;Phosphoprotein;Referenceproteome;Ribonucleoprotein;Ribosomalprotein;RNA-binding		GO:0006412;GO:0008152;GO:0009058;GO:0009059;GO:0009987;GO:0019538;GO:0034645;GO:0043170;GO:0044237;GO:0044238;GO:0044249;GO:0044260;GO:0044267	GO:0003676;GO:0003723;GO:0003735;GO:0005198;GO:0005488	GO:0005840;GO:0030529;GO:0032991;GO:0043226;GO:0043228;GO:0043229;GO:0043232;GO:0044424;GO:0044444;GO:0044464	GO:0006412;GO:0008152;GO:0009058;GO:0009987;GO:0019538;GO:0043170;GO:0044237;GO:0044238	GO:0005840;GO:0030529;GO:0032991;GO:0043226;GO:0043229;GO:0043232;GO:0044464	IPR000911;IPR020783;IPR020784;IPR020785	Ribosomal_L11/L12;Ribosomal_L11_C;Ribosomal_L11_CS;Ribosomal_L11_N	ko03010				PS00359	RIBOSOMAL_L11		REACT_279505;REACT_292264;REACT_302277;REACT_308559;REACT_311765;REACT_319670;REACT_331340;REACT_340387		SM00649	RL11	Mus musculus
Slc6a11	Sodium- and chloride-dependent GABA transporter 3		+	0.00564018	-0.289386	0.81825	17.0775	16.8695	17.136	17.3455	17.4211	17.0401	17.2962	17.0298	17.0043	16.8943				anatomical structure development;brain development;developmental process;organ development;response to chemical stimulus;response to drug;response to stimulus	active transmembrane transporter activity;amine transmembrane transporter activity;amino acid transmembrane transporter activity;binding;carboxylic acid transmembrane transporter activity;cation transmembrane transporter activity;cation:amino acid symporter activity;gamma-aminobutyric acid:sodium symporter activity;inorganic cation transmembrane transporter activity;ion transmembrane transporter …	cell part;cell projection;cytoplasm;integral to membrane;integral to plasma membrane;intracellular part;intrinsic to membrane;intrinsic to plasma membrane;membrane part;plasma membrane part	anatomical structure development;developmental process;response to chemical stimulus;response to drug;response to stimulus	cell part;cell projection;cytoplasm		SNF	AACTTT_UNKNOWN;BENPORATH_ES_WITH_H3K27ME3;BENPORATH_SUZ12_TARGETS;CAGGTG_V$E12_Q6;CAHOY_ASTROCYTIC;chr3p25;DODD_NASOPHARYNGEAL_CARCINOMA_UP;GGGCGGR_V$SP1_Q6;GGGTGGRR_V$PAX4_03;GSE22886_UNSTIM_VS_IL2_STIM_NKCELL_UP;GSE32423_CTRL_VS_IL7_MEMORY_CD8_TCELL_DN;GSE360_CTRL_VS_B_MALAYI_HIGH_DOSE_MAC_UP;GSE360_DC_VS_MAC_DN;GSE3982_CTRL_VS_LPS_4H_MAC_DN;GSE3982_MAC_VS_NEUTROPHIL_DN;GSE8515_CTRL_VS_IL6_4H_S…	Completeproteome;Directproteinsequencing;Glycoprotein;Membrane;Neurotransmittertransport;Referenceproteome;Symport;Transmembrane;Transmembranehelix;Transport		GO:0007420;GO:0032502;GO:0042221;GO:0042493;GO:0048513;GO:0048856;GO:0050896	GO:0005215;GO:0005275;GO:0005283;GO:0005326;GO:0005328;GO:0005332;GO:0005342;GO:0005343;GO:0005416;GO:0005488;GO:0008324;GO:0015075;GO:0015077;GO:0015081;GO:0015171;GO:0015179;GO:0015185;GO:0015291;GO:0015293;GO:0015294;GO:0015370;GO:0022804;GO:0022857;GO:0022890;GO:0022891;GO:0022892;GO:0042165;GO:0046873;GO:0046943	GO:0005737;GO:0005887;GO:0016021;GO:0031224;GO:0031226;GO:0042995;GO:0044424;GO:0044425;GO:0044459;GO:0044464	GO:0032502;GO:0042221;GO:0042493;GO:0048856;GO:0050896	GO:0005737;GO:0042995;GO:0044464	IPR000175;IPR002982	Na/ntran_symport;Na/ntran_symport_GABA_GAT3			PR00176;PR01197	GAT3TRNSPORT;NANEUSMPORT	PS00610;PS00754;PS50267	NA_NEUROTRAN_SYMP_1;NA_NEUROTRAN_SYMP_2;NA_NEUROTRAN_SYMP_3		REACT_284770;REACT_307956				Mus musculus
Ezr	Ezrin		+	0.010426	-0.308959	0.807224	NaN	16.1036	NaN	16.3931	NaN	15.9894	16.3072	NaN	16.0306	NaN				actin cytoskeleton organization;actin filament bundle assembly;actin filament organization;actin filament-based process;anatomical structure development;biological adhesion;biological regulation;carbohydrate transport;cell adhesion;cell development;cell projection assembly;cell projection organization;cell-cell adhesion;cellular component assembly;cellular component assembly at cellular level;cel…	actin binding;actin filament binding;binding;cell adhesion molecule binding;cytoskeletal protein binding;protein binding	actin cytoskeleton;actin filament;adherens junction;anchoring junction;apical part of cell;apical plasma membrane;basolateral plasma membrane;brush border;cell body;cell cortex;cell junction;cell part;cell periphery;cell pole;cell projection;cell projection membrane;cell projection part;cell tip;cell-substrate adherens junction;cell-substrate junction;cytoplasmic part;cytoskeletal part;cytoskelet…	anatomical structure development;biological adhesion;biological regulation;carbohydrate transport;cell adhesion;cell development;cellular component assembly;cellular component organization;cellular membrane organization;cellular metabolic process;cellular process;cytoskeleton organization;developmental process;endocytosis;establishment of localization;establishment or maintenance of cell polarity…	apical part of cell;brush border;cell body;cell cortex;cell part;cell projection;cytoskeleton;cytosol;extracellular organelle;extracellular space;filopodium;intracellular;intracellular non-membrane-bounded organelle;intracellular organelle;macromolecular complex;membrane;microvillus;nucleolus;organelle;plasma membrane;protein complex;vesicle	Gastric acid secretion;Leukocyte transendothelial migration;Pathogenic Escherichia coli infection;Regulation of actin cytoskeleton	ERM;FERM_C;FERM_M;FERM_N	AAAGGGA,MIR-204,MIR-211;ABBUD_LIF_SIGNALING_2_UP;ACEVEDO_LIVER_CANCER_DN;ACEVEDO_LIVER_TUMOR_VS_NORMAL_ADJACENT_TISSUE_DN;ACTIN_BINDING;ACTIN_CYTOSKELETON;ACTIN_CYTOSKELETON_ORGANIZATION_AND_BIOGENESIS;ACTIN_FILAMENT;ACTIN_FILAMENT_BASED_PROCESS;ACTIN_FILAMENT_BINDING;ACTIN_FILAMENT_BUNDLE_FORMATION;ACTIN_FILAMENT_ORGANIZATION;AMIT_EGF_RESPONSE_240_HELA;AMIT_SERUM_RESPONSE_120_MCF10A;AMIT_SERUM_R…	Acetylation;Cellmembrane;Cellprojection;Cellshape;Completeproteome;Cytoplasm;Cytoskeleton;Directproteinsequencing;Membrane;Phosphoprotein;Referenceproteome;S-nitrosylation		GO:0001885;GO:0001951;GO:0002064;GO:0003008;GO:0006810;GO:0006897;GO:0006898;GO:0006996;GO:0007010;GO:0007015;GO:0007155;GO:0007159;GO:0007163;GO:0008152;GO:0008360;GO:0008643;GO:0008645;GO:0009893;GO:0009987;GO:0010324;GO:0010468;GO:0010604;GO:0010628;GO:0015749;GO:0015758;GO:0016043;GO:0016044;GO:0016192;GO:0016337;GO:0019222;GO:0022406;GO:0022600;GO:0022603;GO:0022604;GO:0022607;GO:0022610;GO:…	GO:0003779;GO:0005488;GO:0005515;GO:0008092;GO:0050839;GO:0051015	GO:0001726;GO:0001931;GO:0005615;GO:0005622;GO:0005730;GO:0005829;GO:0005856;GO:0005884;GO:0005886;GO:0005902;GO:0005903;GO:0005912;GO:0005924;GO:0005925;GO:0005938;GO:0015629;GO:0016020;GO:0016323;GO:0016324;GO:0019898;GO:0030054;GO:0030055;GO:0030175;GO:0030315;GO:0031253;GO:0031256;GO:0031528;GO:0031982;GO:0031988;GO:0032587;GO:0032991;GO:0042995;GO:0043209;GO:0043226;GO:0043227;GO:0043228;GO:…	GO:0006810;GO:0006897;GO:0006996;GO:0007010;GO:0007155;GO:0007163;GO:0008152;GO:0008643;GO:0009987;GO:0010324;GO:0016043;GO:0016044;GO:0016192;GO:0022406;GO:0022607;GO:0022610;GO:0032501;GO:0032502;GO:0043170;GO:0044237;GO:0048468;GO:0048856;GO:0051234;GO:0061024;GO:0065007	GO:0005615;GO:0005622;GO:0005730;GO:0005829;GO:0005856;GO:0005886;GO:0005902;GO:0005903;GO:0005938;GO:0016020;GO:0030175;GO:0031982;GO:0032991;GO:0042995;GO:0043226;GO:0043229;GO:0043230;GO:0043232;GO:0043234;GO:0044297;GO:0044464;GO:0045177	IPR000299;IPR000798;IPR008954;IPR011174;IPR011259;IPR011993;IPR014352;IPR018979;IPR018980;IPR019747;IPR019748;IPR019749;IPR029071	Band_41_domain;ERM;ERM_C_dom;Ez/rad/moesin_like;FERM/acyl-CoA-bd_prot_3-hlx;FERM_central;FERM_CS;FERM_domain;FERM_N;FERM_PH-like_C;Moesin_tail;PH_like_dom;Ubiquitin-rel_dom	ko04670;ko04810;ko04971;ko05130		PR00661;PR00935	BAND41;ERMFAMILY	PS00660;PS00661;PS50057	FERM_1;FERM_2;FERM_3		REACT_293956;REACT_353475		SM00295	B41	Mus musculus
Tmem65	Transmembrane protein 65	maybe	+	0.0259488	-0.350694	0.784207	16.4009	16.1509	16.1594	16.4564	16.8211	16.484	16.3604	15.9055	16.203	16.0513						cell part;cytoplasmic part;integral to membrane;intracellular membrane-bounded organelle;intracellular organelle;intracellular part;intrinsic to membrane;membrane part;membrane-bounded organelle;mitochondrion;organelle		cell part;intracellular membrane-bounded organelle;intracellular organelle;mitochondrion;organelle		DUF2453	AACTTT_UNKNOWN;BENPORATH_EED_TARGETS;BRUINS_UVC_RESPONSE_LATE;CAGGTG_V$E12_Q6;CHIANG_LIVER_CANCER_SUBCLASS_PROLIFERATION_UP;chr8q24;CUI_TCF21_TARGETS_2_DN;DARWICHE_PAPILLOMA_RISK_HIGH_UP;DARWICHE_PAPILLOMA_RISK_LOW_UP;DARWICHE_SKIN_TUMOR_PROMOTER_UP;DARWICHE_SQUAMOUS_CELL_CARCINOMA_UP;DUTERTRE_ESTRADIOL_RESPONSE_24HR_DN;GAVIN_FOXP3_TARGETS_CLUSTER_T4;GSE10239_MEMORY_VS_KLRG1INT_EFF_CD8_TCELL_DN;G…	Completeproteome;Membrane;Referenceproteome;Transmembrane;Transmembranehelix				GO:0005739;GO:0016021;GO:0031224;GO:0043226;GO:0043227;GO:0043229;GO:0043231;GO:0044424;GO:0044425;GO:0044444;GO:0044464		GO:0005739;GO:0043226;GO:0043229;GO:0043231;GO:0044464	IPR019537	Transmembrane_protein_65												Mus musculus
Ndrg1	Protein NDRG1	not sure if expresses in microglia	+	0.0394337	-0.362607	0.777758	19.3017	18.4817	18.7156	18.6751	19.019	18.2943	18.6113	18.6446	18.513	18.5857				biological regulation;cell activation;cellular component organization;cellular component organization or biogenesis;cellular membrane organization;cellular process;cellular response to chemical stimulus;cellular response to hypoxia;cellular response to oxygen levels;cellular response to stimulus;cellular response to stress;DNA damage response, signal transduction by p53 class mediator;immune syst…	binding;cadherin binding;cell adhesion molecule binding;cytoskeletal protein binding;enzyme binding;gamma-tubulin binding;GTPase binding;microtubule binding;protein binding;Rab GTPase binding;Ras GTPase binding;small GTPase binding;tubulin binding	adherens junction;anchoring junction;cell junction;cell part;cell-cell adherens junction;cell-cell junction;centrosome;cytoplasm;cytoplasmic part;cytoskeletal part;cytoskeleton;cytosol;endosomal part;endosome membrane;extracellular membrane-bounded organelle;extracellular organelle;extracellular region part;extracellular vesicular exosome;intracellular membrane-bounded organelle;intracellular non…	biological regulation;cell activation;cellular component organization;cellular membrane organization;cellular process;immune system process;membrane organization;plasma membrane organization;response to chemical stimulus;response to DNA damage stimulus;response to stimulus;response to stress;signal transduction	cell part;centrosome;cytoplasm;cytoskeleton;cytosol;extracellular organelle;intracellular membrane-bounded organelle;intracellular non-membrane-bounded organelle;intracellular organelle;macromolecular complex;membrane;microtubule organizing center;nucleus;organelle;plasma membrane;protein complex;vesicle		Ndr	AAAYWAACM_V$HFH4_01;ACCAAAG,MIR-9;ACEVEDO_FGFR1_TARGETS_IN_PROSTATE_CANCER_MODEL_DN;AGUIRRE_PANCREATIC_CANCER_COPY_NUMBER_UP;AMIT_EGF_RESPONSE_240_HELA;ATAGGAA,MIR-202;BAELDE_DIABETIC_NEPHROPATHY_DN;BASAKI_YBX1_TARGETS_DN;BASSO_B_LYMPHOCYTE_NETWORK;BENPORATH_ES_WITH_H3K27ME3;BENPORATH_SUZ12_TARGETS;BERENJENO_ROCK_SIGNALING_NOT_VIA_RHOA_UP;BILD_HRAS_ONCOGENIC_SIGNATURE;BOUDOUKHA_BOUND_BY_IGF2BP2;B…	Acetylation;Cellmembrane;Completeproteome;Cytoplasm;Cytoskeleton;Membrane;Microtubule;Nucleus;Phosphoprotein;Proteomicsidentification;Referenceproteome;Repeat		GO:0001666;GO:0001775;GO:0002274;GO:0002376;GO:0006950;GO:0006974;GO:0007009;GO:0007165;GO:0008285;GO:0009987;GO:0016043;GO:0016044;GO:0030330;GO:0032287;GO:0033554;GO:0035556;GO:0042127;GO:0042221;GO:0042770;GO:0043217;GO:0045321;GO:0045576;GO:0048518;GO:0048519;GO:0048523;GO:0050789;GO:0050794;GO:0050896;GO:0051716;GO:0061024;GO:0065007;GO:0070482;GO:0070887;GO:0071453;GO:0071456;GO:0071840;GO:…	GO:0005488;GO:0005515;GO:0008017;GO:0008092;GO:0015631;GO:0017016;GO:0017137;GO:0019899;GO:0031267;GO:0043015;GO:0045296;GO:0050839;GO:0051020	GO:0005634;GO:0005737;GO:0005813;GO:0005815;GO:0005829;GO:0005856;GO:0005874;GO:0005886;GO:0005911;GO:0005912;GO:0005913;GO:0010008;GO:0015630;GO:0016020;GO:0030054;GO:0031090;GO:0031982;GO:0031988;GO:0032991;GO:0043209;GO:0043226;GO:0043227;GO:0043228;GO:0043229;GO:0043230;GO:0043231;GO:0043232;GO:0043234;GO:0044421;GO:0044422;GO:0044424;GO:0044430;GO:0044440;GO:0044444;GO:0044446;GO:0044464;GO:…	GO:0001775;GO:0002376;GO:0006950;GO:0006974;GO:0007009;GO:0007165;GO:0009987;GO:0016043;GO:0016044;GO:0042221;GO:0050896;GO:0061024;GO:0065007	GO:0005634;GO:0005737;GO:0005813;GO:0005815;GO:0005829;GO:0005856;GO:0005886;GO:0016020;GO:0031982;GO:0032991;GO:0043226;GO:0043229;GO:0043230;GO:0043231;GO:0043232;GO:0043234;GO:0044464	IPR004142;IPR029058;IPR030693	AB_hydrolase;NDRG;NDRG1												Mus musculus
Dync1h1	Cytoplasmic dynein 1 heavy chain 1		+	0.0388067	-0.373454	0.771932	21.883	21.508	21.2438	21.8332	21.9537	21.8956	21.7701	21.7116	21.4517	21.1087				cellular component assembly;cellular component assembly at cellular level;cellular component movement;cellular component organization;cellular component organization at cellular level;cellular component organization or biogenesis;cellular component organization or biogenesis at cellular level;cellular macromolecular complex assembly;cellular macromolecular complex subunit organization;cellular pr…	adenyl nucleotide binding;adenyl ribonucleotide binding;ATP binding;ATPase activity;binding;catalytic activity;dynein binding;dynein light intermediate chain binding;hydrolase activity;hydrolase activity, acting on acid anhydrides;hydrolase activity, acting on acid anhydrides, in phosphorus-containing anhydrides;microtubule motor activity;motor activity;nucleoside-triphosphatase activity;nucleoti…	cell part;cell projection;centrosome;cytoplasm;cytoplasmic dynein complex;cytoplasmic part;cytoskeletal part;dynein complex;extracellular membrane-bounded organelle;extracellular organelle;extracellular region part;extracellular vesicular exosome;filopodium;intracellular non-membrane-bounded organelle;intracellular organelle;intracellular organelle part;intracellular part;macromolecular complex;m…	cellular component assembly;cellular component movement;cellular component organization;cellular macromolecular complex assembly;cellular process;cytoskeleton organization;establishment of localization;macromolecular complex assembly;organelle organization;ribonucleoprotein complex assembly;transport	cell part;cell projection;centrosome;cytoplasm;extracellular organelle;filopodium;intracellular non-membrane-bounded organelle;intracellular organelle;macromolecular complex;membrane;microtubule organizing center;organelle;protein complex;vesicle	Phagosome;Vasopressin-regulated water reabsorption	AAA_5;AAA_8;DHC_N1;DHC_N2;Dynein_heavy;MT	ACEVEDO_LIVER_CANCER_DN;ACTAYRNNNCCCR_UNKNOWN;BILD_CTNNB1_ONCOGENIC_SIGNATURE;BLALOCK_ALZHEIMERS_DISEASE_DN;BRUINS_UVC_RESPONSE_VIA_TP53_GROUP_B;BYSTROEM_CORRELATED_WITH_IL5_UP;BYSTRYKH_HEMATOPOIESIS_STEM_CELL_QTL_TRANS;CHANDRAN_METASTASIS_UP;CHICAS_RB1_TARGETS_SENESCENT;chr14q32;CONCANNON_APOPTOSIS_BY_EPOXOMICIN_UP;CTTTGT_V$LEF1_Q2;DODD_NASOPHARYNGEAL_CARCINOMA_UP;FOSTER_TOLERANT_MACROPHAGE_DN;G…	3D-structure;Acetylation;ATP-binding;Coiledcoil;Completeproteome;Cytoplasm;Cytoskeleton;Diseasemutation;Dynein;Microtubule;Motorprotein;Nucleotide-binding;Phosphoprotein;Referenceproteome;Repeat;Transport		GO:0000226;GO:0003341;GO:0006810;GO:0006928;GO:0006996;GO:0007010;GO:0007017;GO:0007018;GO:0009987;GO:0016043;GO:0022607;GO:0022618;GO:0033962;GO:0034063;GO:0034621;GO:0034622;GO:0043933;GO:0051234;GO:0051293;GO:0051649;GO:0051656;GO:0065003;GO:0071826;GO:0071840;GO:0071841;GO:0071842;GO:0071844	GO:0000166;GO:0003774;GO:0003777;GO:0003824;GO:0005488;GO:0005515;GO:0005524;GO:0016462;GO:0016787;GO:0016817;GO:0016818;GO:0016887;GO:0017076;GO:0017111;GO:0030554;GO:0032553;GO:0032555;GO:0032559;GO:0035639;GO:0045502;GO:0051959	GO:0005737;GO:0005813;GO:0005815;GO:0005868;GO:0005874;GO:0005875;GO:0016020;GO:0030175;GO:0030286;GO:0031982;GO:0031988;GO:0032991;GO:0042995;GO:0043226;GO:0043227;GO:0043228;GO:0043229;GO:0043230;GO:0043232;GO:0043234;GO:0044421;GO:0044422;GO:0044424;GO:0044430;GO:0044444;GO:0044446;GO:0044464;GO:0065010;GO:0070062	GO:0006810;GO:0006928;GO:0006996;GO:0007010;GO:0009987;GO:0016043;GO:0022607;GO:0022618;GO:0034622;GO:0051234;GO:0065003	GO:0005737;GO:0005813;GO:0005815;GO:0016020;GO:0030175;GO:0031982;GO:0032991;GO:0042995;GO:0043226;GO:0043229;GO:0043230;GO:0043232;GO:0043234;GO:0044464	IPR003593;IPR004273;IPR011704;IPR013594;IPR013602;IPR024317;IPR024743;IPR026983;IPR027417	AAA+_ATPase;ATPase_dyneun-rel_AAA;DHC_fam;Dynein_HC_stalk;Dynein_heavy_chain_D4_dom;Dynein_heavy_dom;Dynein_heavy_dom-1;Dynein_heavy_dom-2;P-loop_NTPase	ko04145;ko04962							REACT_272448;REACT_276302;REACT_286537;REACT_316383;REACT_328862;REACT_345278		SM00382	AAA	Mus musculus
Lonp1	Lon protease homolog, mitochondrial		+	0.0219422	-0.396588	0.759652	15.7848	15.2721	15.2496	15.3396	15.7107	15.5358	15.6352	14.87	15.0678	15.3306				aging;biological regulation;catabolic process;cellular catabolic process;cellular component assembly;cellular component assembly at cellular level;cellular component organization;cellular component organization at cellular level;cellular component organization or biogenesis;cellular component organization or biogenesis at cellular level;cellular macromolecular complex assembly;cellular macromolec…	adenyl nucleotide binding;adenyl ribonucleotide binding;ADP binding;ATP binding;ATPase activity;ATPase activity, coupled;ATP-dependent peptidase activity;binding;catalytic activity;DNA binding;DNA polymerase binding;endopeptidase activity;enzyme binding;G-quadruplex DNA binding;hydrolase activity;hydrolase activity, acting on acid anhydrides;hydrolase activity, acting on acid anhydrides, in phosp…	cell part;cytoplasm;cytoplasmic part;intracellular membrane-bounded organelle;intracellular non-membrane-bounded organelle;intracellular organelle;intracellular organelle lumen;intracellular organelle part;intracellular part;membrane;membrane-bounded organelle;membrane-enclosed lumen;mitochondrial matrix;mitochondrial nucleoid;mitochondrial part;mitochondrion;non-membrane-bounded organelle;nucleo…	aging;biological regulation;catabolic process;cellular component assembly;cellular component organization;cellular macromolecular complex assembly;cellular metabolic process;cellular process;developmental process;macromolecular complex assembly;macromolecule metabolic process;metabolic process;mitochondrion organization;organelle organization;primary metabolic process;protein complex assembly;pro…	cell part;cytoplasm;intracellular membrane-bounded organelle;intracellular non-membrane-bounded organelle;intracellular organelle;membrane;mitochondrion;organelle		AAA;LON;Lon_C	ACEVEDO_LIVER_CANCER_DN;ACEVEDO_NORMAL_TISSUE_ADJACENT_TO_LIVER_TUMOR_DN;BLALOCK_ALZHEIMERS_DISEASE_UP;BURTON_ADIPOGENESIS_PEAK_AT_2HR;CACGTG_V$MYC_Q2;CAMP_UP.V1_UP;chr19p13;CYTOPLASM;CYTOPLASMIC_PART;GAVIN_FOXP3_TARGETS_CLUSTER_T7;GSE11864_CSF1_VS_CSF1_IFNG_IN_MAC_DN;GSE11864_UNTREATED_VS_CSF1_IFNG_IN_MAC_DN;GSE13493_DP_VS_CD4INTCD8POS_THYMOCYTE_DN;GSE14308_NAIVE_CD4_TCELL_VS_NATURAL_TREG_DN;GSE…	ATP-binding;Completeproteome;Directproteinsequencing;DNA-binding;Hydrolase;Mitochondrion;Nucleotide-binding;Protease;Referenceproteome;Serineprotease;Transitpeptide		GO:0001666;GO:0006275;GO:0006461;GO:0006508;GO:0006515;GO:0006950;GO:0006979;GO:0006996;GO:0007005;GO:0007568;GO:0008152;GO:0009056;GO:0009057;GO:0009719;GO:0009725;GO:0009889;GO:0009987;GO:0010033;GO:0010035;GO:0010038;GO:0010044;GO:0010556;GO:0010821;GO:0016043;GO:0019219;GO:0019222;GO:0019538;GO:0019941;GO:0022607;GO:0031323;GO:0031326;GO:0032502;GO:0033043;GO:0033554;GO:0034599;GO:0034621;GO:…	GO:0000166;GO:0000975;GO:0001067;GO:0003676;GO:0003677;GO:0003697;GO:0003723;GO:0003727;GO:0003824;GO:0004175;GO:0004176;GO:0004252;GO:0005488;GO:0005515;GO:0005524;GO:0008233;GO:0008236;GO:0016462;GO:0016787;GO:0016817;GO:0016818;GO:0016887;GO:0017076;GO:0017111;GO:0017171;GO:0019899;GO:0030554;GO:0032553;GO:0032555;GO:0032559;GO:0035639;GO:0042623;GO:0043531;GO:0043565;GO:0043566;GO:0044212;GO:…	GO:0005737;GO:0005739;GO:0005759;GO:0009295;GO:0016020;GO:0031974;GO:0042645;GO:0043226;GO:0043227;GO:0043228;GO:0043229;GO:0043231;GO:0043232;GO:0043233;GO:0044422;GO:0044424;GO:0044429;GO:0044444;GO:0044446;GO:0044464;GO:0070013	GO:0006461;GO:0006508;GO:0006950;GO:0006979;GO:0006996;GO:0007005;GO:0007568;GO:0008152;GO:0009056;GO:0009719;GO:0009987;GO:0016043;GO:0019538;GO:0022607;GO:0032502;GO:0033043;GO:0034622;GO:0042221;GO:0043170;GO:0044237;GO:0044238;GO:0050896;GO:0051052;GO:0051603;GO:0065003;GO:0065007	GO:0005737;GO:0005739;GO:0016020;GO:0043226;GO:0043229;GO:0043231;GO:0043232;GO:0044464	IPR003111;IPR003593;IPR003959;IPR004815;IPR008268;IPR008269;IPR014721;IPR015947;IPR020568;IPR027065;IPR027417;IPR027503	AAA+_ATPase;ATPase_AAA_core;Lon_bac/euk-typ;Lon_Prtase;Lonm_euk;Pept_S16_C;Pept_S16_N;Peptidase_S16_AS;P-loop_NTPase;PUA-like_domain;Ribosomal_S5_D2-typ_fold;Ribosomal_S5_D2-typ_fold_subgr					PS01046	LON_SER				SM00382;SM00464	AAA;LON	Mus musculus
Dync1li1	Cytoplasmic dynein 1 light intermediate chain 1		+	0.0426385	-0.409925	0.752662	17.3091	17.2338	17.3587	17.6676	17.8948	17.2706	17.3888	16.7081	17.3781	16.9816				biological regulation;cell cycle phase;cell cycle process;cell division;cellular component movement;cellular component organization;cellular component organization at cellular level;cellular component organization or biogenesis;cellular component organization or biogenesis at cellular level;cellular process;establishment of localization;metabolic process;microtubule-based movement;microtubule-bas…	adenyl nucleotide binding;adenyl ribonucleotide binding;ATP binding;binding;catalytic activity;hydrolase activity;hydrolase activity, acting on acid anhydrides;hydrolase activity, acting on acid anhydrides, in phosphorus-containing anhydrides;microtubule motor activity;motor activity;nucleoside-triphosphatase activity;nucleotide binding;purine nucleotide binding;purine ribonucleoside triphosphate…	cell part;centrosome;chromosomal part;condensed chromosome kinetochore;cytoplasm;cytoplasmic dynein complex;cytoplasmic part;cytoskeletal part;dynein complex;intracellular non-membrane-bounded organelle;intracellular organelle;intracellular organelle part;intracellular part;kinetochore;macromolecular complex;membrane;microtubule;microtubule associated complex;microtubule organizing center;non-mem…	biological regulation;cell division;cellular component movement;cellular component organization;cellular process;establishment of localization;metabolic process;mitosis;nuclear division;organelle fission;organelle organization;regulation of cell cycle;regulation of mitotic cell cycle;transport	cell part;centrosome;cytoplasm;intracellular non-membrane-bounded organelle;intracellular organelle;kinetochore;macromolecular complex;membrane;microtubule organizing center;organelle;plasma membrane;protein complex	Phagosome;Vasopressin-regulated water reabsorption	DLIC	AAGCACA,MIR-218;AMIT_EGF_RESPONSE_120_MCF10A;BENPORATH_MYC_MAX_TARGETS;BLALOCK_ALZHEIMERS_DISEASE_DN;BUYTAERT_PHOTODYNAMIC_THERAPY_STRESS_UP;CASORELLI_ACUTE_PROMYELOCYTIC_LEUKEMIA_DN;chr3p23;CTTTGT_V$LEF1_Q2;DAIRKEE_TERT_TARGETS_UP;DANG_BOUND_BY_MYC;DIAZ_CHRONIC_MEYLOGENOUS_LEUKEMIA_UP;FIGUEROA_AML_METHYLATION_CLUSTER_3_UP;FIGUEROA_AML_METHYLATION_CLUSTER_6_UP;FIGUEROA_AML_METHYLATION_CLUSTER_7_U…	ATP-binding;Cellcycle;Celldivision;Centromere;Chromosome;Completeproteome;Cytoplasm;Cytoskeleton;Directproteinsequencing;Dynein;Kinetochore;Microtubule;Mitosis;Motorprotein;Nucleotide-binding;Phosphoprotein;Referenceproteome;Transport		GO:0000280;GO:0006810;GO:0006928;GO:0006996;GO:0007017;GO:0007018;GO:0007067;GO:0007346;GO:0008152;GO:0009987;GO:0016043;GO:0022402;GO:0022403;GO:0048285;GO:0048518;GO:0050789;GO:0050794;GO:0051234;GO:0051301;GO:0051726;GO:0065007;GO:0071840;GO:0071841;GO:0071842;GO:0090231;GO:0090232;GO:0090266;GO:0090267	GO:0000166;GO:0003774;GO:0003777;GO:0003824;GO:0005488;GO:0005524;GO:0016462;GO:0016787;GO:0016817;GO:0016818;GO:0017076;GO:0017111;GO:0030554;GO:0032553;GO:0032555;GO:0032559;GO:0035639	GO:0000776;GO:0000777;GO:0000922;GO:0005737;GO:0005813;GO:0005815;GO:0005868;GO:0005874;GO:0005875;GO:0005886;GO:0016020;GO:0030286;GO:0032991;GO:0043226;GO:0043228;GO:0043229;GO:0043232;GO:0043234;GO:0044422;GO:0044424;GO:0044427;GO:0044430;GO:0044444;GO:0044446;GO:0044464	GO:0000280;GO:0006810;GO:0006928;GO:0006996;GO:0007067;GO:0007346;GO:0008152;GO:0009987;GO:0016043;GO:0048285;GO:0051234;GO:0051301;GO:0051726;GO:0065007	GO:0000776;GO:0005737;GO:0005813;GO:0005815;GO:0005886;GO:0016020;GO:0032991;GO:0043226;GO:0043229;GO:0043232;GO:0043234;GO:0044464	IPR008467;IPR022780;IPR027417	Dynein_light_int_chain;Dynein1_light_intermed_chain;P-loop_NTPase	ko04145;ko04962											Mus musculus
Psmd13	26S proteasome non-ATPase regulatory subunit 13		+	0.00915695	-0.416729	0.749121	16.7723	16.7342	16.7113	17.3173	17.4195	16.7883	16.9834	16.6651	16.6155	16.724				cell cycle phase;cell cycle process;cellular process;macromolecule metabolic process;meiosis I;metabolic process;primary metabolic process;protein metabolic process;proteolysis	catalytic activity;endopeptidase activity;hydrolase activity;peptidase activity;peptidase activity, acting on L-amino acid peptides	cell part;extracellular membrane-bounded organelle;extracellular organelle;extracellular region part;extracellular vesicular exosome;intracellular membrane-bounded organelle;intracellular organelle;intracellular part;macromolecular complex;membrane;membrane-bounded organelle;membrane-bounded vesicle;nucleus;organelle;proteasome accessory complex;proteasome complex;proteasome regulatory particle;p…	cellular process;macromolecule metabolic process;metabolic process;primary metabolic process;protein metabolic process;proteolysis	cell part;extracellular organelle;intracellular membrane-bounded organelle;intracellular organelle;macromolecular complex;membrane;nucleus;organelle;proteasome complex;protein complex;vesicle	Proteasome	PCI	AMIT_EGF_RESPONSE_20_MCF10A;BERENJENO_TRANSFORMED_BY_RHOA_UP;BROWNE_HCMV_INFECTION_1HR_DN;CASORELLI_ACUTE_PROMYELOCYTIC_LEUKEMIA_DN;chr11p15;CHUNG_BLISTER_CYTOTOXICITY_UP;CONCANNON_APOPTOSIS_BY_EPOXOMICIN_UP;DAIRKEE_TERT_TARGETS_UP;GARY_CD5_TARGETS_DN;GNF2_DAP3;GSE10239_NAIVE_VS_KLRG1HIGH_EFF_CD8_TCELL_DN;GSE10239_NAIVE_VS_KLRG1INT_EFF_CD8_TCELL_DN;GSE11864_CSF1_VS_CSF1_IFNG_IN_MAC_DN;GSE11864_UN…	Acetylation;Completeproteome;Directproteinsequencing;Proteasome;Proteomicsidentification;Referenceproteome		GO:0006508;GO:0007127;GO:0008152;GO:0009987;GO:0019538;GO:0022402;GO:0022403;GO:0043170;GO:0044238	GO:0003824;GO:0004175;GO:0008233;GO:0016787;GO:0070011	GO:0000502;GO:0005634;GO:0005838;GO:0016020;GO:0022624;GO:0031982;GO:0031988;GO:0032991;GO:0043226;GO:0043227;GO:0043229;GO:0043230;GO:0043231;GO:0043234;GO:0044421;GO:0044424;GO:0044464;GO:0065010;GO:0070062	GO:0006508;GO:0008152;GO:0009987;GO:0019538;GO:0043170;GO:0044238	GO:0000502;GO:0005634;GO:0016020;GO:0031982;GO:0032991;GO:0043226;GO:0043229;GO:0043230;GO:0043231;GO:0043234;GO:0044464	IPR000717	PCI_dom	ko03050							REACT_274287;REACT_275686;REACT_275732;REACT_278878;REACT_289441;REACT_294625;REACT_297888;REACT_299120;REACT_301078;REACT_310780;REACT_315933;REACT_321346;REACT_326233;REACT_329431;REACT_334737;REACT_336463;REACT_336745;REACT_337766;REACT_341044;REACT_341075;REACT_342086;REACT_342636;REACT_343561;REACT_343568;REACT_345193;REACT_347264;REACT_351311;REACT_353777;REACT_359269;REACT_359387;REACT_360…		SM00088	PINT	Mus musculus
Plec	Plectin		+	0.0226661	-0.438838	0.737728	17.6084	17.5049	17.3285	18.1073	17.9751	17.7269	17.8621	17.7104	17.3821	17.0435				cell junction assembly;cell junction organization;cell-substrate junction assembly;cellular component assembly;cellular component assembly at cellular level;cellular component organization;cellular component organization at cellular level;cellular component organization or biogenesis;cellular component organization or biogenesis at cellular level;cellular process;hemidesmosome assembly	ankyrin binding;binding;cytoskeletal protein binding;protein binding;structural constituent of muscle;structural molecule activity	adherens junction;anchoring junction;brush border;cell junction;cell part;cell projection;cell-substrate adherens junction;cell-substrate junction;contractile fiber;cytoplasm;cytoplasmic part;cytoskeleton;extracellular membrane-bounded organelle;extracellular organelle;extracellular region part;extracellular vesicular exosome;focal adhesion;hemidesmosome;intermediate filament cytoskeleton;intrace…	cell junction organization;cellular component assembly;cellular component organization;cellular process	brush border;cell part;cell projection;cytoplasm;cytoskeleton;extracellular organelle;intracellular non-membrane-bounded organelle;intracellular organelle;membrane;organelle;plasma membrane;vesicle		CH;Plectin;S10_plectin	AAAYRNCTG_UNKNOWN;AAGCAAT,MIR-137;ALFANO_MYC_TARGETS;AMIT_EGF_RESPONSE_480_HELA;ARGGGTTAA_UNKNOWN;BENPORATH_EED_TARGETS;BENPORATH_ES_WITH_H3K27ME3;BENPORATH_PRC2_TARGETS;BENPORATH_SUZ12_TARGETS;BILD_MYC_ONCOGENIC_SIGNATURE;BLALOCK_ALZHEIMERS_DISEASE_UP;BROWNE_HCMV_INFECTION_14HR_DN;BROWNE_HCMV_INFECTION_16HR_DN;BROWNE_HCMV_INFECTION_4HR_DN;BRUINS_UVC_RESPONSE_VIA_TP53_GROUP_A;CAGCCTC,MIR-485-5P;C…	3D-structure;Acetylation;Actin-binding;Alternativesplicing;Celljunction;Coiledcoil;Completeproteome;Cytoplasm;Cytoskeleton;Directproteinsequencing;Phosphoprotein;Proteomicsidentification;Referenceproteome;Repeat		GO:0007044;GO:0009987;GO:0016043;GO:0022607;GO:0031581;GO:0034329;GO:0034330;GO:0071840;GO:0071841;GO:0071842;GO:0071844	GO:0005198;GO:0005488;GO:0005515;GO:0008092;GO:0008307;GO:0030506	GO:0005737;GO:0005856;GO:0005886;GO:0005903;GO:0005912;GO:0005924;GO:0005925;GO:0016020;GO:0030054;GO:0030055;GO:0030056;GO:0031982;GO:0031988;GO:0042383;GO:0042995;GO:0043226;GO:0043227;GO:0043228;GO:0043229;GO:0043230;GO:0043232;GO:0043292;GO:0044421;GO:0044424;GO:0044444;GO:0044464;GO:0045111;GO:0065010;GO:0070062;GO:0070161	GO:0009987;GO:0016043;GO:0022607;GO:0034330	GO:0005737;GO:0005856;GO:0005886;GO:0005903;GO:0016020;GO:0031982;GO:0042995;GO:0043226;GO:0043229;GO:0043230;GO:0043232;GO:0044464	IPR001101;IPR001589;IPR001715;IPR005326;IPR018159;IPR030269	Actinin_actin-bd_CS;CH-domain;Plectin;Plectin_repeat;S10_plectin_N;Spectrin/alpha-actinin					PS00019;PS00020;PS50021	ACTININ_1;ACTININ_2;CH		REACT_291081;REACT_318656;REACT_346453		SM00033;SM00150;SM00250	CH;PLEC;SPEC	Mus musculus
Acaa2	3-ketoacyl-CoA thiolase, mitochondrial	Abolishes BNIP3-mediated apoptosis and mitochondrial damage	+	0.0410911	-0.446339	0.733903	18.7233	18.6991	18.3373	18.9087	19.1429	18.6114	19.2882	19.0298	18.1514	18.5874				carboxylic acid metabolic process;cellular ketone metabolic process;cellular lipid metabolic process;cellular metabolic process;cellular process;cellular response to chemical stimulus;cellular response to hypoxia;cellular response to oxygen levels;cellular response to stimulus;cellular response to stress;fatty acid metabolic process;lipid metabolic process;metabolic process;monocarboxylic acid me…	acetyl-CoA C-acyltransferase activity;C-acyltransferase activity;catalytic activity;transferase activity;transferase activity, transferring acyl groups;transferase activity, transferring acyl groups other than amino-acyl groups	cell part;cytoplasmic part;extracellular membrane-bounded organelle;extracellular organelle;extracellular region part;extracellular vesicular exosome;intracellular membrane-bounded organelle;intracellular organelle;intracellular organelle part;intracellular part;membrane;membrane-bounded organelle;membrane-bounded vesicle;mitochondrial inner membrane;mitochondrial membrane;mitochondrial part;mito…	cellular ketone metabolic process;cellular lipid metabolic process;cellular metabolic process;cellular process;lipid metabolic process;metabolic process;organic acid metabolic process;primary metabolic process;response to chemical stimulus;response to stimulus;response to stress;small molecule metabolic process	cell part;extracellular organelle;intracellular membrane-bounded organelle;intracellular organelle;membrane;mitochondrion;organelle;vesicle	Benzoate degradation;Fatty acid elongation in mitochondria;Fatty acid metabolism;Valine, leucine and isoleucine degradation	Thiolase_C;Thiolase_N	ABBUD_LIF_SIGNALING_1_UP;ALCALAY_AML_BY_NPM1_LOCALIZATION_DN;BECKER_TAMOXIFEN_RESISTANCE_DN;BERENJENO_ROCK_SIGNALING_NOT_VIA_RHOA_UP;BOYAULT_LIVER_CANCER_SUBCLASS_G123_DN;BROWNE_HCMV_INFECTION_16HR_DN;BURTON_ADIPOGENESIS_6;CAGGTG_V$E12_Q6;CAIRO_HEPATOBLASTOMA_DN;CAIRO_LIVER_DEVELOPMENT_DN;CHEMNITZ_RESPONSE_TO_PROSTAGLANDIN_E2_DN;chr18q21;CYCLIN_D1_UP.V1_DN;DAIRKEE_CANCER_PRONE_RESPONSE_BPA_E2;DEL…	Acetylation;Acyltransferase;Completeproteome;Fattyacidmetabolism;Lipidmetabolism;Mitochondrion;Phosphoprotein;Referenceproteome;Transferase;Transitpeptide		GO:0001666;GO:0006082;GO:0006629;GO:0006631;GO:0006950;GO:0008152;GO:0009987;GO:0019752;GO:0032787;GO:0033554;GO:0042180;GO:0042221;GO:0043436;GO:0044237;GO:0044238;GO:0044255;GO:0044281;GO:0050896;GO:0051716;GO:0070482;GO:0070887;GO:0071453;GO:0071456	GO:0003824;GO:0003988;GO:0016408;GO:0016740;GO:0016746;GO:0016747	GO:0005739;GO:0005743;GO:0016020;GO:0019866;GO:0031090;GO:0031966;GO:0031982;GO:0031988;GO:0043226;GO:0043227;GO:0043229;GO:0043230;GO:0043231;GO:0044421;GO:0044422;GO:0044424;GO:0044429;GO:0044444;GO:0044446;GO:0044464;GO:0065010;GO:0070062	GO:0006082;GO:0006629;GO:0006950;GO:0008152;GO:0009987;GO:0042180;GO:0042221;GO:0044237;GO:0044238;GO:0044255;GO:0044281;GO:0050896	GO:0005739;GO:0016020;GO:0031982;GO:0043226;GO:0043229;GO:0043230;GO:0043231;GO:0044464	IPR002155;IPR016038;IPR016039;IPR020610;IPR020613;IPR020615;IPR020616;IPR020617	Thiolase;Thiolase_acyl_enz_int_AS;Thiolase_AS;Thiolase_C;Thiolase_CS;Thiolase_N;Thiolase-like;Thiolase-like_subgr	ko00062;ko00071;ko00280;ko00362				PS00098;PS00099;PS00737	THIOLASE_1;THIOLASE_2;THIOLASE_3						Mus musculus
Cd200	OX-2 membrane glycoprotein	negative regulation of macrophage activation	+	0.025474	-0.452572	0.730739	NaN	16.8817	16.6822	17.1495	17.5236	16.7089	16.9312	16.5587	17.0607	16.6008				biological regulation;negative regulation of biological process;negative regulation of cell activation;negative regulation of cellular process;negative regulation of immune system process;negative regulation of leukocyte activation;negative regulation of macrophage activation;regulation of biological process;regulation of cell activation;regulation of cellular process;regulation of immune system …		cell part;integral to membrane;intrinsic to membrane;membrane;membrane part;plasma membrane	biological regulation	cell part;membrane;plasma membrane		C2-set_2;ig	AKT_UP_MTOR_DN.V1_DN;ALCALAY_AML_BY_NPM1_LOCALIZATION_DN;ATF2_UP.V1_DN;BAELDE_DIABETIC_NEPHROPATHY_DN;BLALOCK_ALZHEIMERS_DISEASE_DN;CHEMNITZ_RESPONSE_TO_PROSTAGLANDIN_E2_DN;CHIARETTI_ACUTE_LYMPHOBLASTIC_LEUKEMIA_ZAP70;CHICAS_RB1_TARGETS_CONFLUENT;chr3q12;CLASPER_LYMPHATIC_VESSELS_DURING_METASTASIS_UP;CORRE_MULTIPLE_MYELOMA_UP;CTAGGAA,MIR-384;DODD_NASOPHARYNGEAL_CARCINOMA_DN;FOSTER_KDM1A_TARGETS_U…	3D-structure;Cellmembrane;Completeproteome;Directproteinsequencing;Disulfidebond;Glycoprotein;Immunoglobulindomain;Membrane;Proteomicsidentification;Referenceproteome;Signal;Transmembrane;Transmembranehelix		GO:0002682;GO:0002683;GO:0002694;GO:0002695;GO:0043030;GO:0043031;GO:0048519;GO:0048523;GO:0050789;GO:0050794;GO:0050865;GO:0050866;GO:0065007		GO:0005886;GO:0016020;GO:0016021;GO:0031224;GO:0044425;GO:0044464	GO:0065007	GO:0005886;GO:0016020;GO:0044464	IPR007110;IPR013106;IPR013151;IPR013162;IPR013783	CD80_C2-set;Ig_V-set;Ig-like_dom;Ig-like_fold;Immunoglobulin					PS50835	IG_LIKE		REACT_300990		SM00406	IGv	Mus musculus
Ndufs7	NADH dehydrogenase [ubiquinone] iron-sulfur protein 7, mitochondrial		+	0.020078	-0.465451	0.724244	17.6324	17.2971	17.2608	17.6757	17.9377	17.7087	17.5059	16.8936	17.1572	17.0174				cellular component assembly;cellular component assembly at cellular level;cellular component biogenesis;cellular component organization;cellular component organization at cellular level;cellular component organization or biogenesis;cellular component organization or biogenesis at cellular level;cellular macromolecular complex assembly;cellular macromolecular complex subunit organization;cellular …	4 iron, 4 sulfur cluster binding;binding;catalytic activity;cation binding;cofactor binding;ion binding;iron-sulfur cluster binding;metal cluster binding;metal ion binding;NADH dehydrogenase (quinone) activity;NADH dehydrogenase (ubiquinone) activity;NADH dehydrogenase activity;oxidoreductase activity;oxidoreductase activity, acting on NADH or NADPH;oxidoreductase activity, acting on NADH or NADP…	cell body;cell part;cell projection;cytoplasmic part;intracellular membrane-bounded organelle;intracellular organelle;intracellular organelle part;intracellular part;macromolecular complex;membrane;membrane part;membrane-bounded organelle;mitochondrial inner membrane;mitochondrial membrane;mitochondrial membrane part;mitochondrial part;mitochondrial respiratory chain complex I;mitochondrion;NADH …	cellular component assembly;cellular component organization;cellular macromolecular complex assembly;cellular process;macromolecular complex assembly;protein complex assembly;protein complex biogenesis	cell body;cell part;cell projection;intracellular membrane-bounded organelle;intracellular organelle;macromolecular complex;membrane;mitochondrion;NADH dehydrogenase complex;neuron projection;neuronal cell body;organelle;protein complex	Alzheimer's disease;Huntington's disease;Oxidative phosphorylation;Parkinson's disease	Oxidored_q6	CELLULAR_COMPONENT_ASSEMBLY;CELLULAR_MACROMOLECULE_METABOLIC_PROCESS;CELLULAR_PROTEIN_COMPLEX_ASSEMBLY;CELLULAR_PROTEIN_METABOLIC_PROCESS;chr19p13;CYTOPLASM;CYTOPLASMIC_PART;DACOSTA_UV_RESPONSE_VIA_ERCC3_UP;DURCHDEWALD_SKIN_CARCINOGENESIS_UP;ELECTRON_CARRIER_ACTIVITY;ENVELOPE;GRAESSMANN_APOPTOSIS_BY_DOXORUBICIN_DN;GSE11864_UNTREATED_VS_CSF1_IN_MAC_UP;GSE13484_UNSTIM_VS_12H_YF17D_VACCINE_STIM_PBMC…	4Fe-4S;Completeproteome;Directproteinsequencing;Electrontransport;Iron;Iron-sulfur;Metal-binding;Mitochondrion;NAD;Oxidoreductase;Referenceproteome;Respiratorychain;Transitpeptide;Transport;Ubiquinone	Respiratory chain complex I, mitochondrial	GO:0006461;GO:0009987;GO:0010257;GO:0016043;GO:0022607;GO:0032981;GO:0033108;GO:0034621;GO:0034622;GO:0043623;GO:0043933;GO:0044085;GO:0065003;GO:0070271;GO:0071822;GO:0071840;GO:0071841;GO:0071842;GO:0071844;GO:0097031	GO:0003824;GO:0003954;GO:0005488;GO:0008137;GO:0016491;GO:0016651;GO:0016655;GO:0043167;GO:0043169;GO:0046872;GO:0048037;GO:0048038;GO:0050136;GO:0051536;GO:0051539;GO:0051540	GO:0005739;GO:0005743;GO:0005747;GO:0016020;GO:0019866;GO:0030964;GO:0031090;GO:0031966;GO:0032991;GO:0042995;GO:0043005;GO:0043025;GO:0043226;GO:0043227;GO:0043229;GO:0043231;GO:0043234;GO:0044297;GO:0044422;GO:0044424;GO:0044425;GO:0044429;GO:0044444;GO:0044446;GO:0044455;GO:0044456;GO:0044464;GO:0045271;GO:0097060	GO:0006461;GO:0009987;GO:0016043;GO:0022607;GO:0034622;GO:0065003;GO:0070271	GO:0005739;GO:0016020;GO:0030964;GO:0032991;GO:0042995;GO:0043005;GO:0043025;GO:0043226;GO:0043229;GO:0043231;GO:0043234;GO:0044297;GO:0044464	IPR006137;IPR006138	NADH_UbQ_OxRdtase-like_20kDa;NADH_UQ_OxRdtase_20Kd_su	ko00190;ko05010;ko05012;ko05016				PS01150	COMPLEX1_20K		REACT_278797				Mus musculus
Fam162a	Protein FAM162A	involved in apoptosis but don't know if it's expressed in microglia	+	0.0351432	-0.477947	0.717998	16.9266	16.524	16.7305	17.1074	17.8371	16.9767	17.2657	16.8263	16.678	17.1023				activation of caspase activity;apoptosis;biological regulation;cell death;cellular process;cellular response to chemical stimulus;cellular response to hypoxia;cellular response to oxygen levels;cellular response to stimulus;cellular response to stress;death;neuron apoptosis;neuron death;positive regulation of apoptosis;positive regulation of biological process;positive regulation of caspase activ…		cell part;cytoplasm;cytoplasmic part;extracellular membrane-bounded organelle;extracellular organelle;extracellular region part;extracellular vesicular exosome;integral to membrane;intracellular membrane-bounded organelle;intracellular organelle;intracellular part;intrinsic to membrane;membrane part;membrane-bounded organelle;membrane-bounded vesicle;mitochondrion;nucleus;organelle;vesicle	biological regulation;cell death;cellular process;death;regulation of organelle organization;response to chemical stimulus;response to stimulus;response to stress	cell part;cytoplasm;extracellular organelle;intracellular membrane-bounded organelle;intracellular organelle;mitochondrion;nucleus;organelle;vesicle		DUF1075	ACEVEDO_LIVER_CANCER_UP;ACEVEDO_NORMAL_TISSUE_ADJACENT_TO_LIVER_TUMOR_UP;BASAKI_YBX1_TARGETS_DN;BERENJENO_TRANSFORMED_BY_RHOA_UP;BLALOCK_ALZHEIMERS_DISEASE_DN;CAGGTG_V$E12_Q6;chr3q21;DARWICHE_PAPILLOMA_RISK_HIGH_UP;DARWICHE_PAPILLOMA_RISK_LOW_UP;DARWICHE_SKIN_TUMOR_PROMOTER_DN;DARWICHE_SQUAMOUS_CELL_CARCINOMA_UP;ELVIDGE_HIF1A_AND_HIF2A_TARGETS_DN;ELVIDGE_HIF1A_TARGETS_DN;ELVIDGE_HYPOXIA_BY_DMOG_U…	Apoptosis;Completeproteome;Membrane;Mitochondrion;Referenceproteome;Transmembrane;Transmembranehelix		GO:0001666;GO:0006915;GO:0006919;GO:0006927;GO:0006950;GO:0008219;GO:0009987;GO:0010638;GO:0010821;GO:0010822;GO:0010941;GO:0010942;GO:0010952;GO:0012501;GO:0016265;GO:0019222;GO:0033043;GO:0033554;GO:0042221;GO:0042981;GO:0043065;GO:0043067;GO:0043068;GO:0043085;GO:0043280;GO:0043281;GO:0044093;GO:0048518;GO:0048522;GO:0050789;GO:0050790;GO:0050794;GO:0050896;GO:0051128;GO:0051130;GO:0051336;GO:…		GO:0005634;GO:0005737;GO:0005739;GO:0016021;GO:0031224;GO:0031982;GO:0031988;GO:0043226;GO:0043227;GO:0043229;GO:0043230;GO:0043231;GO:0044421;GO:0044424;GO:0044425;GO:0044444;GO:0044464;GO:0065010;GO:0070062	GO:0006950;GO:0008219;GO:0009987;GO:0016265;GO:0033043;GO:0042221;GO:0050896;GO:0065007	GO:0005634;GO:0005737;GO:0005739;GO:0031982;GO:0043226;GO:0043229;GO:0043230;GO:0043231;GO:0044464	IPR009432	DUF1075												Mus musculus
Ube2n	Ubiquitin-conjugating enzyme E2 N	something to do with NFKB and MAPK	+	0.00764771	-0.492977	0.710557	20.0431	19.4633	19.4905	20.0563	20.0702	19.7912	19.8488	19.0682	19.7613	19.4952				activation of immune response;antigen receptor-mediated signaling pathway;biological regulation;catabolic process;cell surface receptor linked signaling pathway;cellular catabolic process;cellular component organization;cellular component organization at cellular level;cellular component organization or biogenesis;cellular component organization or biogenesis at cellular level;cellular macromolec…	acid-amino acid ligase activity;adenyl nucleotide binding;adenyl ribonucleotide binding;ATP binding;binding;catalytic activity;enzyme binding;ligase activity;ligase activity, forming carbon-nitrogen bonds;nucleotide binding;protein binding;purine nucleotide binding;purine ribonucleoside triphosphate binding;purine ribonucleotide binding;ribonucleotide binding;small conjugating protein binding;sma…	cell part;cytoplasm;extracellular membrane-bounded organelle;extracellular organelle;extracellular region part;extracellular vesicular exosome;intracellular membrane-bounded organelle;intracellular organelle;intracellular part;macromolecular complex;membrane-bounded organelle;membrane-bounded vesicle;nucleus;organelle;protein complex;UBC13-MMS2 complex;UBC13-UEV1A complex;ubiquitin conjugating en…	biological regulation;catabolic process;cellular component organization;cellular metabolic process;cellular nitrogen compound metabolic process;cellular process;chromatin modification;chromatin organization;chromosome organization;DNA metabolic process;DNA recombination;DNA repair;histone modification;immune system process;macromolecule metabolic process;macromolecule modification;metabolic proce…	cell part;cytoplasm;extracellular organelle;intracellular membrane-bounded organelle;intracellular organelle;macromolecular complex;nucleus;organelle;protein complex;ubiquitin conjugating enzyme complex;ubiquitin ligase complex;vesicle	Ubiquitin mediated proteolysis	UQ_con	ACCATTT,MIR-522;ACEVEDO_LIVER_CANCER_UP;ACEVEDO_LIVER_TUMOR_VS_NORMAL_ADJACENT_TISSUE_UP;ACTAYRNNNCCCR_UNKNOWN;ACTGTGA,MIR-27A,MIR-27B;ACTIVATION_OF_IMMUNE_RESPONSE;ACTIVATION_OF_NF_KAPPAB_TRANSCRIPTION_FACTOR;ATGAAGG,MIR-205;BAE_BRCA1_TARGETS_UP;BCAT_GDS748_UP;BIOPOLYMER_CATABOLIC_PROCESS;BIOPOLYMER_METABOLIC_PROCESS;BIOPOLYMER_MODIFICATION;BLALOCK_ALZHEIMERS_DISEASE_DN;BLUM_RESPONSE_TO_SALIRASI…	Acetylation;ATP-binding;Completeproteome;Cytoplasm;Directproteinsequencing;DNAdamage;DNArepair;Isopeptidebond;Ligase;Nucleotide-binding;Nucleus;Referenceproteome;Ublconjugation;Ublconjugationpathway	Cytosolic multicomponent signaling complex, anti-CD40 stimulated, (Ikbkg, Map3k1, Traf2, Ube2n);Membrane-associated multicomponent signaling complex, anti-CD40 stimulated (Cd40, Ikbkg, Map3k1, Traf2, Ube2n);Multicomponent signaling complex, anti-CD40 stimulated (Birc2, Birc3, Cd40, Ikbkg, Map2k4, Map2k7, Map3k1, Traf2, Ube2n);Multicomponent signaling complex, anti-CD40 stimulated,(Birc2, Birc3, C…	GO:0000209;GO:0000724;GO:0000725;GO:0000729;GO:0000738;GO:0002253;GO:0002376;GO:0002429;GO:0002682;GO:0002684;GO:0002757;GO:0002764;GO:0002768;GO:0006139;GO:0006259;GO:0006281;GO:0006282;GO:0006301;GO:0006302;GO:0006308;GO:0006310;GO:0006325;GO:0006355;GO:0006464;GO:0006508;GO:0006511;GO:0006807;GO:0006950;GO:0006974;GO:0006996;GO:0007165;GO:0007166;GO:0008152;GO:0009056;GO:0009057;GO:0009889;GO:…	GO:0000166;GO:0003824;GO:0004842;GO:0005488;GO:0005515;GO:0005524;GO:0016874;GO:0016879;GO:0016881;GO:0017076;GO:0019787;GO:0019899;GO:0030554;GO:0031625;GO:0032182;GO:0032553;GO:0032555;GO:0032559;GO:0035639;GO:0043130	GO:0000151;GO:0005634;GO:0005737;GO:0031371;GO:0031372;GO:0031982;GO:0031988;GO:0032991;GO:0035370;GO:0043226;GO:0043227;GO:0043229;GO:0043230;GO:0043231;GO:0043234;GO:0044421;GO:0044424;GO:0044464;GO:0065010;GO:0070062	GO:0002376;GO:0006139;GO:0006259;GO:0006281;GO:0006310;GO:0006325;GO:0006464;GO:0006508;GO:0006807;GO:0006950;GO:0006974;GO:0006996;GO:0007165;GO:0008152;GO:0009056;GO:0009987;GO:0016043;GO:0016568;GO:0016570;GO:0019538;GO:0031399;GO:0033043;GO:0034641;GO:0043170;GO:0043412;GO:0044237;GO:0044238;GO:0050896;GO:0051052;GO:0051276;GO:0051603;GO:0065007;GO:0070647	GO:0000151;GO:0005634;GO:0005737;GO:0031371;GO:0031982;GO:0032991;GO:0043226;GO:0043229;GO:0043230;GO:0043231;GO:0043234;GO:0044464	IPR000608;IPR016135;IPR023313	UBQ-conjugat_E2;UBQ-conjugating_AS;UBQ-conjugating_enzyme/RWD	ko04120				PS00183;PS50127	UBIQUITIN_CONJUGAT_1;UBIQUITIN_CONJUGAT_2		REACT_275622;REACT_278165;REACT_280649;REACT_289225;REACT_297122;REACT_301153;REACT_315145;REACT_337033;REACT_360804				Mus musculus
Nid1	Nidogen-1		+	0.0414665	-0.509929	0.702257	19.9455	19.2083	19.7299	19.8424	20.4787	19.443	19.5479	19.8321	19.1495	19.2992				biological adhesion;biological regulation;cell adhesion;cell-matrix adhesion;cell-substrate adhesion;cellular component organization;cellular component organization at cellular level;cellular component organization or biogenesis;cellular component organization or biogenesis at cellular level;cellular process;extracellular matrix organization;extracellular structure organization;glomerular basemen…	binding;calcium ion binding;cation binding;collagen binding;extracellular matrix binding;glycoprotein binding;ion binding;laminin binding;laminin-1 binding;metal ion binding;protein binding;proteoglycan binding	basal lamina;basement membrane;cell part;cell periphery;extracellular matrix;extracellular matrix part;extracellular membrane-bounded organelle;extracellular organelle;extracellular region;extracellular region part;extracellular vesicular exosome;membrane-bounded organelle;membrane-bounded vesicle;organelle;proteinaceous extracellular matrix;vesicle	biological adhesion;biological regulation;cell adhesion;cellular component organization;cellular process;extracellular matrix organization;extracellular structure organization	cell part;extracellular matrix;extracellular organelle;extracellular region;organelle;proteinaceous extracellular matrix;vesicle		cEGF;EGF_3;EGF_CA;G2F;Ldl_recept_b;NIDO;Thyroglobulin_1	AKT_UP.V1_DN;AKT_UP_MTOR_DN.V1_DN;APPIERTO_RESPONSE_TO_FENRETINIDE_UP;BERENJENO_TRANSFORMED_BY_RHOA_UP;BLALOCK_ALZHEIMERS_DISEASE_UP;BONOME_OVARIAN_CANCER_SURVIVAL_SUBOPTIMAL_DEBULKING;BORLAK_LIVER_CANCER_EGF_UP;BRUINS_UVC_RESPONSE_LATE;BURTON_ADIPOGENESIS_3;BUYTAERT_PHOTODYNAMIC_THERAPY_STRESS_DN;CACGTG_V$MYC_Q2;CAIRO_LIVER_DEVELOPMENT_DN;CASORELLI_APL_SECONDARY_VS_DE_NOVO_UP;CHEN_LVAD_SUPPORT_O…	3D-structure;Basementmembrane;Calcium;Celladhesion;Completeproteome;Directproteinsequencing;Disulfidebond;EGF-likedomain;Extracellularmatrix;Glycoprotein;Referenceproteome;Repeat;Secreted;Signal;Sulfation		GO:0007155;GO:0007160;GO:0009987;GO:0010810;GO:0010811;GO:0016043;GO:0022610;GO:0030155;GO:0030198;GO:0031589;GO:0032836;GO:0043062;GO:0045785;GO:0048518;GO:0048522;GO:0050789;GO:0050794;GO:0065007;GO:0071840;GO:0071841;GO:0071842	GO:0001948;GO:0005488;GO:0005509;GO:0005515;GO:0005518;GO:0043167;GO:0043169;GO:0043236;GO:0043237;GO:0043394;GO:0046872;GO:0050840	GO:0005576;GO:0005578;GO:0005604;GO:0005605;GO:0031012;GO:0031982;GO:0031988;GO:0043226;GO:0043227;GO:0043230;GO:0044420;GO:0044421;GO:0044464;GO:0065010;GO:0070062;GO:0071944	GO:0007155;GO:0009987;GO:0016043;GO:0022610;GO:0030198;GO:0043062;GO:0065007	GO:0005576;GO:0005578;GO:0031012;GO:0031982;GO:0043226;GO:0043230;GO:0044464	IPR000033;IPR000152;IPR000716;IPR000742;IPR001881;IPR003886;IPR006605;IPR009017;IPR009030;IPR011042;IPR013032;IPR018097;IPR023413;IPR024731;IPR026823	6-blade_b-propeller_TolB-like;cEGF;EGF_Ca-bd_CS;EGF_dom_MSP1-like;EGF-like_Ca-bd_dom;EGF-like_CS;EGF-type_Asp/Asn_hydroxyl_site;EG-like_dom;G2_nidogen/fibulin_G2F;GFP;GFP_like;Growth_fac_rcpt_N_dom;LDLR_classB_rpt;Nidogen_extracell_dom;Thyroglobulin_1					PS00010;PS00022;PS00484;PS01186;PS01187;PS50026;PS50993;PS51120;PS51162;PS51220	ASX_HYDROXYL;EGF_1;EGF_2;EGF_3;EGF_CA;LDLRB;NIDO;NIDOGEN_G2;THYROGLOBULIN_1_1;THYROGLOBULIN_1_2		REACT_275864;REACT_286043		SM00135;SM00179;SM00181;SM00211;SM00539;SM00682	EGF;EGF_CA;G2F;LY;NIDO;TY	Mus musculus
Rpl7a	60S ribosomal protein L7a		+	0.0348118	-0.512419	0.701046	18.7862	17.965	18.4151	18.1124	18.2964	17.5419	18.4765	17.9267	17.5536	18.0306				cellular component biogenesis;cellular component biogenesis at cellular level;cellular component organization or biogenesis;cellular component organization or biogenesis at cellular level;cellular process;ribonucleoprotein complex biogenesis;ribosome biogenesis		adherens junction;anchoring junction;cell junction;cell part;cell-substrate adherens junction;cell-substrate junction;cytoplasm;cytoplasmic part;cytosolic large ribosomal subunit;extracellular membrane-bounded organelle;extracellular organelle;extracellular region part;extracellular vesicular exosome;focal adhesion;intracellular membrane-bounded organelle;intracellular non-membrane-bounded organe…	cellular process;ribosome biogenesis	cell part;cytoplasm;extracellular organelle;intracellular membrane-bounded organelle;intracellular non-membrane-bounded organelle;intracellular organelle;macromolecular complex;membrane;nucleolus;nucleus;organelle;ribonucleoprotein complex;ribosome;vesicle	Ribosome	Ribosomal_L7Ae	ACEVEDO_LIVER_CANCER_UP;ACEVEDO_NORMAL_TISSUE_ADJACENT_TO_LIVER_TUMOR_UP;BILANGES_SERUM_AND_RAPAMYCIN_SENSITIVE_GENES;BIOSYNTHETIC_PROCESS;BRUECKNER_TARGETS_OF_MIRLET7A3_DN;CELL_FRACTION;CELLULAR_BIOSYNTHETIC_PROCESS;CELLULAR_MACROMOLECULE_METABOLIC_PROCESS;CELLULAR_PROTEIN_METABOLIC_PROCESS;CHIANG_LIVER_CANCER_SUBCLASS_UNANNOTATED_DN;CHNG_MULTIPLE_MYELOMA_HYPERPLOID_UP;chr9q33;CREIGHTON_ENDOCRIN…	Acetylation;Completeproteome;Referenceproteome;Ribonucleoprotein;Ribosomalprotein	Parvulin-associated pre-rRNP complex	GO:0009987;GO:0022613;GO:0042254;GO:0044085;GO:0071840;GO:0071841;GO:0071843		GO:0005634;GO:0005730;GO:0005737;GO:0005840;GO:0005912;GO:0005924;GO:0005925;GO:0015934;GO:0016020;GO:0022625;GO:0030054;GO:0030055;GO:0030529;GO:0031982;GO:0031988;GO:0032991;GO:0042788;GO:0043226;GO:0043227;GO:0043228;GO:0043229;GO:0043230;GO:0043231;GO:0043232;GO:0044421;GO:0044422;GO:0044424;GO:0044428;GO:0044444;GO:0044446;GO:0044464;GO:0065010;GO:0070062;GO:0070161	GO:0009987;GO:0042254	GO:0005634;GO:0005730;GO:0005737;GO:0005840;GO:0016020;GO:0030529;GO:0031982;GO:0032991;GO:0043226;GO:0043229;GO:0043230;GO:0043231;GO:0043232;GO:0044464	IPR001921;IPR004037;IPR004038;IPR018492;IPR029064	L30e-like;Ribosomal_L7A/L8;Ribosomal_L7Ae/L30e/S12e/Gad45;Ribosomal_L7Ae/L8/Nhp2;Ribosomal_L7Ae_CS	ko03010		PR00881;PR00882	L7ARS6FAMILY;RIBOSOMALL7A	PS01082	RIBOSOMAL_L7AE		REACT_279505;REACT_292264;REACT_302277;REACT_308559;REACT_311765;REACT_319670;REACT_331340;REACT_340387				Mus musculus
Lamb2	Laminin subunit beta-2		+	0.0410383	-0.514647	0.699964	20.3529	19.5266	20.0053	20.2064	20.9552	20.1066	20.0877	20.2584	19.8108	19.6077				anatomical structure development;anatomical structure morphogenesis;astrocyte development;axon extension;axon extension involved in development;axon extension involved in regeneration;axon guidance;biological adhesion;cell adhesion;cell development;cell growth;cell morphogenesis;cell morphogenesis involved in differentiation;cell projection organization;cellular component morphogenesis;cellular c…	binding;integrin binding;protein binding;protein complex binding;receptor binding	basal lamina;basement membrane;extracellular matrix part;extracellular membrane-bounded organelle;extracellular organelle;extracellular region;extracellular region part;extracellular vesicular exosome;laminin complex;laminin-3 complex;macromolecular complex;membrane-bounded organelle;membrane-bounded vesicle;organelle;protein complex;synapse;vesicle	anatomical structure development;anatomical structure morphogenesis;biological adhesion;cell adhesion;cell development;cell growth;cell morphogenesis;cellular component morphogenesis;cellular component organization;cellular process;developmental process;extracellular matrix organization;extracellular structure organization;growth;locomotion;multicellular organismal process;neurological system pro…	extracellular organelle;extracellular region;laminin complex;macromolecular complex;organelle;protein complex;synapse;vesicle	Amoebiasis;ECM-receptor interaction;Focal adhesion;Pathways in cancer;Small cell lung cancer;Toxoplasmosis	Laminin_EGF;Laminin_N	AACTTT_UNKNOWN;AFFAR_YY1_TARGETS_UP;ALCALAY_AML_BY_NPM1_LOCALIZATION_UP;AMUNDSON_POOR_SURVIVAL_AFTER_GAMMA_RADIATION_2G;AMUNDSON_POOR_SURVIVAL_AFTER_GAMMA_RADIATION_8G;BASAL_LAMINA;BASEMENT_MEMBRANE;BERENJENO_TRANSFORMED_BY_RHOA_DN;BURTON_ADIPOGENESIS_8;CAGCTG_V$AP4_Q5;CHIARADONNA_NEOPLASTIC_TRANSFORMATION_KRAS_DN;chr3p21;CTTTGA_V$LEF1_Q2;DAIRKEE_TERT_TARGETS_UP;DEBIASI_APOPTOSIS_BY_REOVIRUS_INFE…	Basementmembrane;Celladhesion;Coiledcoil;Completeproteome;Disulfidebond;Extracellularmatrix;Glycoprotein;LamininEGF-likedomain;Referenceproteome;Repeat;Secreted;Signal		GO:0000902;GO:0000904;GO:0002064;GO:0003008;GO:0006935;GO:0007155;GO:0007411;GO:0007528;GO:0007600;GO:0007601;GO:0009605;GO:0009653;GO:0009987;GO:0014002;GO:0014044;GO:0016043;GO:0016049;GO:0021782;GO:0022610;GO:0030030;GO:0030198;GO:0031175;GO:0032501;GO:0032502;GO:0032836;GO:0032989;GO:0040007;GO:0040011;GO:0042221;GO:0042330;GO:0043062;GO:0048468;GO:0048588;GO:0048589;GO:0048675;GO:0048676;GO:…	GO:0005102;GO:0005178;GO:0005488;GO:0005515;GO:0032403	GO:0005576;GO:0005604;GO:0005605;GO:0005608;GO:0031982;GO:0031988;GO:0032991;GO:0043226;GO:0043227;GO:0043230;GO:0043234;GO:0043256;GO:0044420;GO:0044421;GO:0045202;GO:0065010;GO:0070062	GO:0000902;GO:0007155;GO:0009605;GO:0009653;GO:0009987;GO:0016043;GO:0016049;GO:0022610;GO:0030198;GO:0032501;GO:0032502;GO:0032989;GO:0040007;GO:0040011;GO:0042221;GO:0043062;GO:0048468;GO:0048856;GO:0050877;GO:0050896	GO:0005576;GO:0031982;GO:0032991;GO:0043226;GO:0043230;GO:0043234;GO:0043256;GO:0045202	IPR002049;IPR008211;IPR013015	EGF_laminin;Laminin_IV;Laminin_N	ko04510;ko04512;ko05145;ko05146;ko05200;ko05222				PS00022;PS01186;PS01248;PS50027;PS51116;PS51117	EGF_1;EGF_2;EGF_LAM_1;EGF_LAM_2;LAMININ_IVB;LAMININ_NTER		REACT_286043;REACT_320075;REACT_354321		SM00136;SM00180	EGF_Lam;LamNT	Mus musculus
Myo18a	Unconventional myosin-XVIIIa	regulates the innate immune receptors on macrophages	+	0.0160636	-0.525548	0.694695	15.2301	14.8705	15.118	15.3884	15.6002	15.322	15.534	14.3857	14.924	14.8554				actin cytoskeleton organization;actin filament-based process;actomyosin structure organization;asymmetric Golgi ribbon formation;biological regulation;cell migration;cell motility;cellular component movement;cellular component organization;cellular component organization at cellular level;cellular component organization or biogenesis;cellular component organization or biogenesis at cellular level…	actin binding;actin filament binding;adenyl nucleotide binding;adenyl ribonucleotide binding;ADP binding;ATP binding;binding;catalytic activity;cytoskeletal protein binding;hydrolase activity;hydrolase activity, acting on acid anhydrides;hydrolase activity, acting on acid anhydrides, in phosphorus-containing anhydrides;motor activity;nucleoside-triphosphatase activity;nucleotide binding;protein b…	actomyosin;brush border;cell part;cell projection;cytoplasmic part;cytoskeletal part;cytoskeleton;endoplasmic reticulum-Golgi intermediate compartment;Golgi apparatus part;Golgi membrane;intracellular membrane-bounded organelle;intracellular non-membrane-bounded organelle;intracellular organelle;intracellular organelle part;intracellular part;macromolecular complex;membrane;membrane-bounded organ…	biological regulation;cell motility;cellular component movement;cellular component organization;cellular membrane organization;cellular process;cytoskeleton organization;Golgi organization;locomotion;membrane organization;organelle organization;regulation of transport;vesicle organization	brush border;cell part;cell projection;cytoskeleton;intracellular membrane-bounded organelle;intracellular non-membrane-bounded organelle;intracellular organelle;macromolecular complex;membrane;organelle;protein complex		Myosin_head;Myosin_tail_1;PDZ	AAAYRNCTG_UNKNOWN;AACTTT_UNKNOWN;ACEVEDO_NORMAL_TISSUE_ADJACENT_TO_LIVER_TUMOR_UP;ANTI_APOPTOSIS;APOPTOSIS_GO;CAGCTG_V$AP4_Q5;CAGGTG_V$E12_Q6;CAGNYGKNAAA_UNKNOWN;CATTGTYY_V$SOX9_B1;CCTGCTG,MIR-214;CELL_DEVELOPMENT;chr17q11;CTCAGGG,MIR-125B,MIR-125A;CTGCAGY_UNKNOWN;CUI_TCF21_TARGETS_2_DN;FEVR_CTNNB1_TARGETS_UP;FORTSCHEGGER_PHF8_TARGETS_DN;GATAAGR_V$GATA_C;GCANCTGNY_V$MYOD_Q6;GGGCGGR_V$SP1_Q6;GGGTG…	Alternativesplicing;ATP-binding;Coiledcoil;Completeproteome;Cytoplasm;Cytoskeleton;Golgiapparatus;Motorprotein;Myosin;Nucleotide-binding;Phosphoprotein;Proteomicsidentification;Referenceproteome		GO:0006900;GO:0006928;GO:0006996;GO:0007010;GO:0007030;GO:0009987;GO:0010941;GO:0016043;GO:0016044;GO:0016050;GO:0016477;GO:0030029;GO:0030036;GO:0031032;GO:0032879;GO:0032880;GO:0040011;GO:0042981;GO:0043066;GO:0043067;GO:0043069;GO:0048194;GO:0048518;GO:0048519;GO:0048522;GO:0048523;GO:0048870;GO:0050708;GO:0050714;GO:0050789;GO:0050794;GO:0051046;GO:0051047;GO:0051049;GO:0051050;GO:0051222;GO:…	GO:0000166;GO:0003774;GO:0003779;GO:0003824;GO:0005488;GO:0005515;GO:0005524;GO:0008092;GO:0016462;GO:0016787;GO:0016817;GO:0016818;GO:0017076;GO:0017111;GO:0030554;GO:0032553;GO:0032555;GO:0032559;GO:0035639;GO:0043531;GO:0051015	GO:0000139;GO:0005793;GO:0005802;GO:0005856;GO:0005903;GO:0016020;GO:0016459;GO:0031090;GO:0032991;GO:0042641;GO:0042995;GO:0043226;GO:0043227;GO:0043228;GO:0043229;GO:0043231;GO:0043232;GO:0043234;GO:0044422;GO:0044424;GO:0044430;GO:0044431;GO:0044444;GO:0044446;GO:0044464	GO:0006928;GO:0006996;GO:0007010;GO:0007030;GO:0009987;GO:0016043;GO:0016044;GO:0016050;GO:0040011;GO:0048870;GO:0051049;GO:0061024;GO:0065007	GO:0005856;GO:0005903;GO:0016020;GO:0032991;GO:0042995;GO:0043226;GO:0043229;GO:0043231;GO:0043232;GO:0043234;GO:0044464	IPR000048;IPR001478;IPR001609;IPR002928;IPR027401;IPR027417	IQ_motif_EF-hand-BS;Myosin_head_motor_dom;Myosin_tail;Myosin-like_IQ_dom;PDZ;P-loop_NTPase			PR00193	MYOSINHEAVY	PS50096;PS50106;PS51456	IQ;MYOSIN_MOTOR;PDZ				SM00015;SM00228;SM00242	IQ;MYSc;PDZ	Mus musculus
Rpl6;Gm5428	60S ribosomal protein L6		+	0.037509	-0.531244	0.691958	18.5806	18.4272	18.2445	18.2208	18.6589	17.7966	18.7675	18.3977	17.5589	17.7294				biosynthetic process;cellular biosynthetic process;cellular macromolecule biosynthetic process;cellular macromolecule metabolic process;cellular metabolic process;cellular process;cellular protein metabolic process;macromolecule biosynthetic process;macromolecule metabolic process;metabolic process;primary metabolic process;protein metabolic process;translation	structural constituent of ribosome;structural molecule activity	adherens junction;anchoring junction;cell junction;cell part;cell-substrate adherens junction;cell-substrate junction;cytoplasm;cytoplasmic part;cytosolic large ribosomal subunit;focal adhesion;intracellular membrane-bounded organelle;intracellular non-membrane-bounded organelle;intracellular organelle;intracellular organelle part;intracellular part;large ribosomal subunit;macromolecular complex;…	biosynthetic process;cellular metabolic process;cellular process;macromolecule metabolic process;metabolic process;primary metabolic process;protein metabolic process;translation	cell part;cytoplasm;intracellular membrane-bounded organelle;intracellular non-membrane-bounded organelle;intracellular organelle;macromolecular complex;membrane;nucleolus;nucleus;organelle;ribonucleoprotein complex;ribosome	Ribosome	Ribosomal_L6e;Ribosomal_L6e_N	ACTAYRNNNCCCR_UNKNOWN;BHATTACHARYA_EMBRYONIC_STEM_CELL;BILANGES_SERUM_AND_RAPAMYCIN_SENSITIVE_GENES;BILANGES_SERUM_RESPONSE_TRANSLATION;BIOPOLYMER_METABOLIC_PROCESS;BIOSYNTHETIC_PROCESS;BLALOCK_ALZHEIMERS_DISEASE_DN;BLALOCK_ALZHEIMERS_DISEASE_INCIPIENT_DN;CAIRO_HEPATOBLASTOMA_CLASSES_UP;CELLULAR_BIOSYNTHETIC_PROCESS;CELLULAR_MACROMOLECULE_METABOLIC_PROCESS;CELLULAR_PROTEIN_METABOLIC_PROCESS;chr12…	Acetylation;Completeproteome;Phosphoprotein;Referenceproteome;Ribonucleoprotein;Ribosomalprotein	Parvulin-associated pre-rRNP complex	GO:0006412;GO:0008152;GO:0009058;GO:0009059;GO:0009987;GO:0019538;GO:0034645;GO:0043170;GO:0044237;GO:0044238;GO:0044249;GO:0044260;GO:0044267	GO:0003735;GO:0005198	GO:0005634;GO:0005730;GO:0005737;GO:0005840;GO:0005912;GO:0005924;GO:0005925;GO:0015934;GO:0016020;GO:0022625;GO:0030054;GO:0030055;GO:0030529;GO:0032991;GO:0043226;GO:0043227;GO:0043228;GO:0043229;GO:0043231;GO:0043232;GO:0044422;GO:0044424;GO:0044428;GO:0044444;GO:0044446;GO:0044464;GO:0070161	GO:0006412;GO:0008152;GO:0009058;GO:0009987;GO:0019538;GO:0043170;GO:0044237;GO:0044238	GO:0005634;GO:0005730;GO:0005737;GO:0005840;GO:0016020;GO:0030529;GO:0032991;GO:0043226;GO:0043229;GO:0043231;GO:0043232;GO:0044464	IPR000915;IPR005568;IPR008991;IPR014722	60S_ribosomal_L6E;Rib_L2_dom2;Ribosomal_L6_N;Translation_prot_SH3-like	ko03010				PS01170	RIBOSOMAL_L6E		REACT_279505;REACT_292264;REACT_302277;REACT_308559;REACT_311765;REACT_319670;REACT_331340;REACT_340387				Mus musculus
Rbm39	RNA-binding protein 39		+	0.0179584	-0.538481	0.688496	18.1985	17.1264	17.7988	17.6219	18.121	17.4271	17.6349	17.1729	17.1393	17.4691				biological regulation;biosynthetic process;cellular biosynthetic process;cellular macromolecule biosynthetic process;cellular macromolecule metabolic process;cellular metabolic process;cellular nitrogen compound metabolic process;cellular process;macromolecule biosynthetic process;macromolecule metabolic process;metabolic process;mRNA metabolic process;mRNA processing;nitrogen compound metabolic …	binding;nucleotide binding;protein binding transcription factor activity;transcription coactivator activity;transcription cofactor activity;transcription factor binding transcription factor activity	cell part;cytoplasmic part;cytoskeletal part;cytoskeleton;intracellular membrane-bounded organelle;intracellular non-membrane-bounded organelle;intracellular organelle;intracellular organelle part;intracellular part;membrane-bounded organelle;microtubule cytoskeleton;microtubule organizing center;non-membrane-bounded organelle;nuclear part;nucleoplasm;nucleus;organelle;organelle part	biological regulation;biosynthetic process;cellular metabolic process;cellular nitrogen compound metabolic process;cellular process;macromolecule metabolic process;metabolic process;mRNA metabolic process;mRNA processing;nitrogen compound metabolic process;nucleobase-containing compound metabolic process;primary metabolic process;RNA metabolic process;RNA processing;RNA splicing	cell part;cytoskeleton;intracellular membrane-bounded organelle;intracellular non-membrane-bounded organelle;intracellular organelle;microtubule organizing center;nucleoplasm;nucleus;organelle		RBM39linker;RRM_1	AAAYWAACM_V$HFH4_01;ATGCAGT,MIR-217;ATGTTAA,MIR-302C;ATGTTTC,MIR-494;BASAKI_YBX1_TARGETS_DN;BENPORATH_MYC_MAX_TARGETS;BENPORATH_NANOG_TARGETS;BENPORATH_SOX2_TARGETS;BURTON_ADIPOGENESIS_11;BUYTAERT_PHOTODYNAMIC_THERAPY_STRESS_UP;CATTGTYY_V$SOX9_B1;CCAWNWWNNNGGC_UNKNOWN;CHANDRAN_METASTASIS_UP;CHEN_HOXA5_TARGETS_9HR_UP;CHICAS_RB1_TARGETS_LOW_SERUM;CHICAS_RB1_TARGETS_SENESCENT;chr20q11;CTACTGT,MIR-19…	3D-structure;Acetylation;Activator;Alternativesplicing;Completeproteome;mRNAprocessing;mRNAsplicing;Nucleus;Phosphoprotein;Proteomicsidentification;Referenceproteome;Repeat;RNA-binding;Transcription;Transcriptionregulation		GO:0006139;GO:0006351;GO:0006355;GO:0006396;GO:0006397;GO:0006807;GO:0008152;GO:0008380;GO:0009058;GO:0009059;GO:0009889;GO:0009987;GO:0010468;GO:0010556;GO:0016070;GO:0016071;GO:0019219;GO:0019222;GO:0031323;GO:0031326;GO:0032774;GO:0034641;GO:0034645;GO:0043170;GO:0044237;GO:0044238;GO:0044249;GO:0044260;GO:0050789;GO:0050794;GO:0051171;GO:0051252;GO:0060255;GO:0065007;GO:0080090;GO:0090304;GO:…	GO:0000166;GO:0000988;GO:0000989;GO:0003712;GO:0003713;GO:0005488	GO:0005634;GO:0005654;GO:0005815;GO:0005856;GO:0015630;GO:0043226;GO:0043227;GO:0043228;GO:0043229;GO:0043231;GO:0043232;GO:0044422;GO:0044424;GO:0044428;GO:0044430;GO:0044444;GO:0044446;GO:0044464	GO:0006139;GO:0006396;GO:0006397;GO:0006807;GO:0008152;GO:0008380;GO:0009058;GO:0009987;GO:0016070;GO:0016071;GO:0034641;GO:0043170;GO:0044237;GO:0044238;GO:0065007	GO:0005634;GO:0005654;GO:0005815;GO:0005856;GO:0043226;GO:0043229;GO:0043231;GO:0043232;GO:0044464	IPR000504;IPR006509;IPR012677;IPR029123	Nucleotide-bd_a/b_plait;RBM39_linker;RBM39_SF;RRM_dom					PS50102	RRM				SM00360	RRM	Mus musculus
Mbp	Myelin basic protein	probably just contamination	+	0.00379539	-0.573521	0.671975	26.5947	25.6871	25.7475	26.4939	26.6356	26.3329	26.5403	25.8129	26.1922	26.183				aging;anatomical structure development;axon ensheathment;biological regulation;cellular component organization;cellular component organization or biogenesis;cellular process;developmental process;ensheathment of neurons;membrane organization;myelination;negative regulation of axonogenesis;negative regulation of biological process;negative regulation of cell development;negative regulation of cell…	binding;enzyme binding;protease binding;protein binding;structural constituent of myelin sheath;structural molecule activity	axon part;cell body;cell part;cell periphery;cell projection;cell projection part;compact myelin;cytoplasm;internode region of axon;intracellular membrane-bounded organelle;intracellular organelle;intracellular part;membrane;membrane-bounded organelle;myelin sheath;neuronal cell body;nucleus;organelle;plasma membrane	aging;anatomical structure development;biological regulation;cellular component organization;cellular process;developmental process;membrane organization;response to chemical stimulus;response to endogenous stimulus;response to stimulus	cell body;cell part;cell projection;cytoplasm;intracellular membrane-bounded organelle;intracellular organelle;membrane;neuronal cell body;nucleus;organelle;plasma membrane		Myelin_MBP	AGUIRRE_PANCREATIC_CANCER_COPY_NUMBER_DN;AMIT_EGF_RESPONSE_480_HELA;ANATOMICAL_STRUCTURE_DEVELOPMENT;BLALOCK_ALZHEIMERS_DISEASE_INCIPIENT_UP;BLALOCK_ALZHEIMERS_DISEASE_UP;BOQUEST_STEM_CELL_UP;BRUINS_UVC_RESPONSE_VIA_TP53_GROUP_D;BUYTAERT_PHOTODYNAMIC_THERAPY_STRESS_UP;BYSTRYKH_HEMATOPOIESIS_STEM_CELL_QTL_TRANS;CAGCTG_V$AP4_Q5;CATTGTYY_V$SOX9_B1;CELL_CELL_SIGNALING;CENTRAL_NERVOUS_SYSTEM_DEVELOPME…	3D-structure;Acetylation;Alternativesplicing;Autoimmuneencephalomyelitis;Cellmembrane;Citrullination;Completeproteome;Cytoplasm;Directproteinsequencing;Membrane;Methylation;Nucleus;Phosphoprotein;Proteomicsidentification;Referenceproteome		GO:0007272;GO:0007568;GO:0008366;GO:0009636;GO:0009719;GO:0009725;GO:0009987;GO:0010033;GO:0010035;GO:0010038;GO:0010721;GO:0010769;GO:0010975;GO:0016043;GO:0021762;GO:0022603;GO:0022604;GO:0031344;GO:0031345;GO:0032502;GO:0032570;GO:0033993;GO:0034097;GO:0034612;GO:0042221;GO:0042552;GO:0045595;GO:0045596;GO:0045664;GO:0046689;GO:0048519;GO:0048523;GO:0048545;GO:0048856;GO:0050767;GO:0050768;GO:…	GO:0002020;GO:0005198;GO:0005488;GO:0005515;GO:0019899;GO:0019911	GO:0005634;GO:0005737;GO:0005886;GO:0016020;GO:0033267;GO:0033269;GO:0042995;GO:0043025;GO:0043209;GO:0043218;GO:0043226;GO:0043227;GO:0043229;GO:0043231;GO:0044297;GO:0044424;GO:0044463;GO:0044464;GO:0071944	GO:0007568;GO:0009719;GO:0009987;GO:0016043;GO:0032502;GO:0042221;GO:0048856;GO:0050896;GO:0061024;GO:0065007	GO:0005634;GO:0005737;GO:0005886;GO:0016020;GO:0042995;GO:0043025;GO:0043226;GO:0043229;GO:0043231;GO:0044297;GO:0044464	IPR000548	Myelin_BP			PR00212	MYELINMBP	PS00569	MYELIN_MBP						Mus musculus
Atp5o	ATP synthase subunit O, mitochondrial		+	0.022717	-0.58506	0.666622	20.7585	20.4713	20.1738	20.9627	21.1754	20.9219	20.8169	19.8061	20.514	20.1726				ATP biosynthetic process;ATP metabolic process;ATP synthesis coupled proton transport;biosynthetic process;cation transport;cellular biosynthetic process;cellular metabolic process;cellular nitrogen compound biosynthetic process;cellular nitrogen compound metabolic process;cellular process;energy coupled proton transport, down electrochemical gradient;establishment of localization;establishment o…	binding;cation transmembrane transporter activity;drug binding;hydrogen ion transmembrane transporter activity;hydrogen ion transporting ATP synthase activity, rotational mechanism;inorganic cation transmembrane transporter activity;ion transmembrane transporter activity;lipid binding;monovalent inorganic cation transmembrane transporter activity;steroid binding;substrate-specific transmembrane t…	cell part;cytoplasmic part;extracellular membrane-bounded organelle;extracellular organelle;extracellular region part;extracellular vesicular exosome;intracellular membrane-bounded organelle;intracellular organelle;intracellular organelle part;intracellular part;macromolecular complex;membrane;membrane part;membrane-bounded organelle;membrane-bounded vesicle;mitochondrial membrane part;mitochondr…	biosynthetic process;cellular metabolic process;cellular nitrogen compound metabolic process;cellular process;establishment of localization;heterocycle metabolic process;hydrogen transport;ion transport;metabolic process;nitrogen compound metabolic process;nucleobase-containing compound metabolic process;nucleobase-containing small molecule metabolic process;nucleotide metabolic process;primary m…	cell part;extracellular organelle;intracellular membrane-bounded organelle;intracellular organelle;macromolecular complex;membrane;mitochondrion;nucleus;organelle;plasma membrane;protein complex;proton-transporting two-sector ATPase complex;vesicle	Alzheimer's disease;Huntington's disease;Oxidative phosphorylation;Parkinson's disease	OSCP	ACEVEDO_NORMAL_TISSUE_ADJACENT_TO_LIVER_TUMOR_DN;APPIERTO_RESPONSE_TO_FENRETINIDE_DN;BLALOCK_ALZHEIMERS_DISEASE_DN;BOYLAN_MULTIPLE_MYELOMA_C_D_UP;BURTON_ADIPOGENESIS_6;CHAUHAN_RESPONSE_TO_METHOXYESTRADIOL_DN;chr21q22;CREIGHTON_ENDOCRINE_THERAPY_RESISTANCE_1;CYTOPLASM;CYTOPLASMIC_PART;DANG_BOUND_BY_MYC;DIAZ_CHRONIC_MEYLOGENOUS_LEUKEMIA_UP;ENVELOPE;FLECHNER_BIOPSY_KIDNEY_TRANSPLANT_REJECTED_VS_OK_D…	Acetylation;ATPsynthesis;Completeproteome;Directproteinsequencing;Hydrogeniontransport;Iontransport;Membrane;Mitochondrion;Mitochondrioninnermembrane;Referenceproteome;Transitpeptide;Transport		GO:0006139;GO:0006163;GO:0006164;GO:0006753;GO:0006754;GO:0006807;GO:0006810;GO:0006811;GO:0006812;GO:0006818;GO:0006839;GO:0008152;GO:0009058;GO:0009117;GO:0009141;GO:0009142;GO:0009144;GO:0009145;GO:0009150;GO:0009152;GO:0009165;GO:0009199;GO:0009201;GO:0009205;GO:0009206;GO:0009259;GO:0009260;GO:0009987;GO:0015672;GO:0015985;GO:0015986;GO:0015992;GO:0018130;GO:0034220;GO:0034641;GO:0034654;GO:…	GO:0005215;GO:0005488;GO:0005496;GO:0008144;GO:0008289;GO:0008324;GO:0015075;GO:0015077;GO:0015078;GO:0022857;GO:0022890;GO:0022891;GO:0022892;GO:0046933	GO:0000276;GO:0005634;GO:0005739;GO:0005753;GO:0005886;GO:0016020;GO:0016469;GO:0031982;GO:0031988;GO:0032991;GO:0033177;GO:0043209;GO:0043226;GO:0043227;GO:0043229;GO:0043230;GO:0043231;GO:0043234;GO:0044421;GO:0044422;GO:0044424;GO:0044425;GO:0044429;GO:0044444;GO:0044446;GO:0044455;GO:0044464;GO:0045259;GO:0045263;GO:0065010;GO:0070062	GO:0006139;GO:0006807;GO:0006810;GO:0006811;GO:0006818;GO:0008152;GO:0009058;GO:0009117;GO:0009987;GO:0034641;GO:0044237;GO:0044238;GO:0044281;GO:0046483;GO:0051234;GO:0055085;GO:0055086	GO:0005634;GO:0005739;GO:0005886;GO:0016020;GO:0016469;GO:0031982;GO:0032991;GO:0043226;GO:0043229;GO:0043230;GO:0043231;GO:0043234;GO:0044464	IPR000711;IPR020781;IPR026015	ATPase_OSCP/d_CS;ATPase_OSCP/delta_N;ATPase_OSCP/dsu	ko00190;ko05010;ko05012;ko05016		PR00125	ATPASEDELTA	PS00389	ATPASE_DELTA		REACT_287909				Mus musculus
Gpm6b	Neuronal membrane glycoprotein M6-b		+	0.0357979	-0.598382	0.660494	18.2087	17.3498	17.6358	18.3237	18.7446	18.3824	18.0589	17.3503	18.0368	17.6584				biological regulation;cellular component assembly;cellular component assembly at cellular level;cellular component organization;cellular component organization at cellular level;cellular component organization or biogenesis;cellular component organization or biogenesis at cellular level;cellular process;establishment of localization;establishment of protein localization;extracellular matrix assem…		cell part;integral to membrane;intrinsic to membrane;membrane;membrane part;membrane raft;plasma membrane	biological regulation;cellular component assembly;cellular component organization;cellular process;establishment of localization;extracellular matrix organization;extracellular structure organization;multicellular organismal process;protein transport;regulation of organelle organization;regulation of transport;transport	cell part;membrane;plasma membrane		Myelin_PLP	AAGCCAT,MIR-135A,MIR-135B;ACCATTT,MIR-522;ACEVEDO_FGFR1_TARGETS_IN_PROSTATE_CANCER_MODEL_DN;AGCATTA,MIR-155;AGGAAGC,MIR-516-3P;BENPORATH_EED_TARGETS;BENPORATH_ES_1;BENPORATH_ES_WITH_H3K27ME3;BENPORATH_PRC2_TARGETS;BENPORATH_SUZ12_TARGETS;BLALOCK_ALZHEIMERS_DISEASE_UP;CACGTG_V$MYC_Q2;CAGCTG_V$AP4_Q5;CAGGTG_V$E12_Q6;CAGTGTT,MIR-141,MIR-200A;CCCNNGGGAR_V$OLF1_01;CCGNMNNTNACG_UNKNOWN;CEBALLOS_TARGETS…	Alternativesplicing;Cellmembrane;Completeproteome;Directproteinsequencing;Glycoprotein;Membrane;Osteogenesis;Proteintransport;Proteomicsidentification;Referenceproteome;Transmembrane;Transmembranehelix;Transport		GO:0001503;GO:0001952;GO:0006810;GO:0009987;GO:0010646;GO:0010810;GO:0015031;GO:0016043;GO:0022607;GO:0023051;GO:0030155;GO:0030198;GO:0030278;GO:0030500;GO:0030501;GO:0031644;GO:0032501;GO:0032879;GO:0032880;GO:0032956;GO:0032970;GO:0033043;GO:0043062;GO:0044057;GO:0044087;GO:0045184;GO:0045778;GO:0048518;GO:0048519;GO:0048523;GO:0050789;GO:0050793;GO:0050794;GO:0050804;GO:0051049;GO:0051051;GO:…		GO:0005886;GO:0016020;GO:0016021;GO:0031224;GO:0044425;GO:0044464;GO:0045121	GO:0006810;GO:0009987;GO:0015031;GO:0016043;GO:0022607;GO:0030198;GO:0032501;GO:0033043;GO:0043062;GO:0051049;GO:0051234;GO:0065007	GO:0005886;GO:0016020;GO:0044464	IPR001614;IPR018237	Myelin_PLP;Myelin_PLP_CS			PR00214	MYELINPLP	PS00575;PS01004	MYELIN_PLP_1;MYELIN_PLP_2				SM00002	PLP	Mus musculus
Maoa	Amine oxidase [flavin-containing] A		+	0.00153981	-0.624403	0.648688	18.3251	17.7033	18.0688	18.2935	18.7926	18.0163	18.3629	17.8266	17.6191	17.6807				alcohol catabolic process;alcohol metabolic process;amine catabolic process;amine metabolic process;benzene-containing compound metabolic process;biological regulation;catabolic process;catecholamine catabolic process;catecholamine metabolic process;catechol-containing compound catabolic process;catechol-containing compound metabolic process;cellular amine metabolic process;cellular aromatic comp…	catalytic activity;oxidoreductase activity;oxidoreductase activity, acting on the CH-NH2 group of donors;oxidoreductase activity, acting on the CH-NH2 group of donors, oxygen as acceptor;primary amine oxidase activity	cell part;cytoplasmic part;integral to membrane;intracellular membrane-bounded organelle;intracellular organelle;intracellular organelle part;intracellular part;intrinsic to membrane;membrane;membrane part;membrane-bounded organelle;mitochondrial membrane;mitochondrial outer membrane;mitochondrial part;mitochondrion;organelle;organelle membrane;organelle outer membrane;organelle part;outer membra…	alcohol metabolic process;amine metabolic process;biological regulation;catabolic process;cellular aromatic compound metabolic process;cellular metabolic process;cellular nitrogen compound metabolic process;cellular process;metabolic process;neurotransmitter metabolic process;nitrogen compound metabolic process;small molecule metabolic process	cell part;intracellular membrane-bounded organelle;intracellular organelle;membrane;mitochondrion;organelle	Arginine and proline metabolism;Drug metabolism - cytochrome P450;Glycine, serine and threonine metabolism;Histidine metabolism;Isoquinoline alkaloid biosynthesis;Phenylalanine metabolism;Tryptophan metabolism;Tyrosine metabolism	Amino_oxidase	ACEVEDO_NORMAL_TISSUE_ADJACENT_TO_LIVER_TUMOR_DN;AKL_HTLV1_INFECTION_DN;BEHAVIOR;BERENJENO_TRANSFORMED_BY_RHOA_DN;BLALOCK_ALZHEIMERS_DISEASE_DN;BLALOCK_ALZHEIMERS_DISEASE_INCIPIENT_DN;BONOME_OVARIAN_CANCER_SURVIVAL_SUBOPTIMAL_DEBULKING;BOQUEST_STEM_CELL_CULTURED_VS_FRESH_UP;BROWNE_HCMV_INFECTION_16HR_UP;BRUINS_UVC_RESPONSE_VIA_TP53_GROUP_A;BURTON_ADIPOGENESIS_9;CASORELLI_ACUTE_PROMYELOCYTIC_LEUKE…	Acetylation;Catecholaminemetabolism;Completeproteome;Directproteinsequencing;FAD;Flavoprotein;Membrane;Mitochondrion;Mitochondrionoutermembrane;Neurotransmitterdegradation;Oxidoreductase;Referenceproteome;Transmembrane;Transmembranehelix		GO:0001505;GO:0006066;GO:0006576;GO:0006584;GO:0006725;GO:0006807;GO:0008152;GO:0009056;GO:0009308;GO:0009310;GO:0009712;GO:0009987;GO:0018958;GO:0019614;GO:0034311;GO:0034313;GO:0034641;GO:0042133;GO:0042135;GO:0042402;GO:0042417;GO:0042420;GO:0042424;GO:0042537;GO:0044106;GO:0044237;GO:0044248;GO:0044281;GO:0044282;GO:0046164;GO:0065007;GO:0065008	GO:0003824;GO:0008131;GO:0016491;GO:0016638;GO:0016641	GO:0005739;GO:0005741;GO:0016020;GO:0016021;GO:0019867;GO:0031090;GO:0031224;GO:0031966;GO:0031968;GO:0043226;GO:0043227;GO:0043229;GO:0043231;GO:0044422;GO:0044424;GO:0044425;GO:0044429;GO:0044444;GO:0044446;GO:0044464	GO:0006066;GO:0006725;GO:0006807;GO:0008152;GO:0009056;GO:0009308;GO:0009987;GO:0034641;GO:0042133;GO:0044237;GO:0044281;GO:0065007	GO:0005739;GO:0016020;GO:0043226;GO:0043229;GO:0043231;GO:0044464	IPR001613;IPR002937	Amino_oxidase;Flavin_amine_oxidase	ko00260;ko00330;ko00340;ko00350;ko00360;ko00380;ko00950;ko00982		PR00757	AMINEOXDASEF				REACT_284233;REACT_292468;REACT_325189;REACT_329048;REACT_349823				Mus musculus
Sf3b1	Splicing factor 3B subunit 1		+	0.033531	-0.625306	0.648282	16.8329	15.683	16.2943	16.186	16.6495	15.2251	16.1283	15.8197	15.6894	16.2316				anatomical structure formation involved in morphogenesis;anterior/posterior pattern specification;blastocyst formation;cellular macromolecule metabolic process;cellular metabolic process;cellular nitrogen compound metabolic process;cellular process;developmental process;macromolecule metabolic process;metabolic process;mRNA metabolic process;mRNA processing;nitrogen compound metabolic process;nuc…	binding;chromatin binding	catalytic step 2 spliceosome;cell part;chromatin;chromosomal part;intracellular membrane-bounded organelle;intracellular organelle;intracellular organelle part;intracellular part;macromolecular complex;membrane-bounded organelle;nuclear matrix;nuclear part;nucleoplasm;nucleus;organelle;organelle part;ribonucleoprotein complex;small nuclear ribonucleoprotein complex;spliceosomal complex;U12-type s…	anatomical structure formation involved in morphogenesis;cellular metabolic process;cellular nitrogen compound metabolic process;cellular process;developmental process;macromolecule metabolic process;metabolic process;mRNA metabolic process;mRNA processing;nitrogen compound metabolic process;nucleobase-containing compound metabolic process;primary metabolic process;RNA metabolic process;RNA proce…	cell part;intracellular membrane-bounded organelle;intracellular organelle;macromolecular complex;nucleoplasm;nucleus;organelle;ribonucleoprotein complex;small nuclear ribonucleoprotein complex;spliceosomal complex	Spliceosome	SF3b1	AAAGGGA,MIR-204,MIR-211;ATATGCA,MIR-448;ATGTTAA,MIR-302C;BASAKI_YBX1_TARGETS_DN;BENPORATH_NANOG_TARGETS;BERENJENO_ROCK_SIGNALING_NOT_VIA_RHOA_DN;BYSTROEM_CORRELATED_WITH_IL5_DN;CHICAS_RB1_TARGETS_SENESCENT;chr2q32;CTTTGT_V$LEF1_Q2;FEVR_CTNNB1_TARGETS_DN;GCGNNANTTCC_UNKNOWN;GINESTIER_BREAST_CANCER_ZNF217_AMPLIFIED_UP;GNF2_DDX5;GNF2_HDAC1;GOLDRATH_NAIVE_VS_EFF_CD8_TCELL_UP;GSE13484_UNSTIM_VS_YF17D_…	Acetylation;Citrullination;Completeproteome;mRNAprocessing;mRNAsplicing;Nucleus;Phosphoprotein;Proteomicsidentification;Referenceproteome;Repeat;Spliceosome		GO:0000375;GO:0000377;GO:0000398;GO:0001825;GO:0003002;GO:0006139;GO:0006396;GO:0006397;GO:0006807;GO:0007389;GO:0008152;GO:0008380;GO:0009952;GO:0009987;GO:0016070;GO:0016071;GO:0032502;GO:0034641;GO:0043170;GO:0044237;GO:0044238;GO:0044260;GO:0048646;GO:0090304	GO:0003682;GO:0005488	GO:0000785;GO:0005634;GO:0005654;GO:0005681;GO:0005689;GO:0016363;GO:0030529;GO:0030532;GO:0032991;GO:0043226;GO:0043227;GO:0043229;GO:0043231;GO:0044422;GO:0044424;GO:0044427;GO:0044428;GO:0044446;GO:0044464;GO:0071013	GO:0006139;GO:0006396;GO:0006397;GO:0006807;GO:0008152;GO:0008380;GO:0009987;GO:0016070;GO:0016071;GO:0032502;GO:0034641;GO:0043170;GO:0044237;GO:0044238;GO:0048646	GO:0005634;GO:0005654;GO:0005681;GO:0030529;GO:0030532;GO:0032991;GO:0043226;GO:0043229;GO:0043231;GO:0044464	IPR011989;IPR015016;IPR016024	ARM-like;ARM-type_fold;SF3b_su1	ko03040							REACT_271571;REACT_307866				Mus musculus
Anln	Actin-binding protein anillin		+	0.0399416	-0.631358	0.645569	16.3455	15.9774	16.3447	16.749	17.3956	16.8773	16.8275	15.8004	16.1308	16.0577				cell cycle cytokinesis;cell cycle phase;cell cycle process;cell differentiation;cellular component organization;cellular component organization at cellular level;cellular component organization or biogenesis;cellular component organization or biogenesis at cellular level;cellular developmental process;cellular process;cytokinesis;cytokinesis after mitosis;developmental process;hemopoietic progeni…	actin binding;binding;cytoskeletal protein binding;protein binding	actin cytoskeleton;actomyosin contractile ring;cell cortex part;cell division site part;cell part;contractile ring;cytoplasmic part;cytoskeletal part;cytoskeleton;intracellular membrane-bounded organelle;intracellular non-membrane-bounded organelle;intracellular organelle;intracellular organelle part;intracellular part;membrane-bounded organelle;non-membrane-bounded organelle;nuclear part;nucleop…	cell differentiation;cellular component organization;cellular process;cytokinesis;developmental process;mitosis;nuclear division;organelle fission;organelle organization	cell part;cytoskeleton;intracellular membrane-bounded organelle;intracellular non-membrane-bounded organelle;intracellular organelle;nucleoplasm;organelle		Anillin;PH	ACEVEDO_LIVER_CANCER_WITH_H3K27ME3_DN;ACTIN_BINDING;ACTIN_CYTOSKELETON;ALONSO_METASTASIS_EMT_UP;ALONSO_METASTASIS_UP;AMUNDSON_RESPONSE_TO_ARSENITE;BASAKI_YBX1_TARGETS_UP;BENPORATH_CYCLING_GENES;BENPORATH_PROLIFERATION;BERENJENO_TRANSFORMED_BY_RHOA_UP;BURTON_ADIPOGENESIS_PEAK_AT_24HR;CAGTATT,MIR-200B,MIR-200C,MIR-429;CELL_CORTEX;CELL_CORTEX_PART;CELL_CYCLE_GO_0007049;CELL_CYCLE_PHASE;CELL_CYCLE_PR…	Acetylation;Actin-binding;Cellcycle;Celldivision;Coiledcoil;Completeproteome;Cytoplasm;Cytoskeleton;Mitosis;Nucleus;Phosphoprotein;Referenceproteome;Ublconjugation		GO:0000280;GO:0000281;GO:0000910;GO:0002244;GO:0006996;GO:0007067;GO:0009987;GO:0016043;GO:0022402;GO:0022403;GO:0030154;GO:0032502;GO:0033205;GO:0048285;GO:0048869;GO:0071840;GO:0071841;GO:0071842	GO:0003779;GO:0005488;GO:0005515;GO:0008092	GO:0005654;GO:0005826;GO:0005856;GO:0015629;GO:0032155;GO:0043226;GO:0043227;GO:0043228;GO:0043229;GO:0043231;GO:0043232;GO:0044422;GO:0044424;GO:0044428;GO:0044430;GO:0044444;GO:0044446;GO:0044448;GO:0044464;GO:0070938	GO:0000280;GO:0000910;GO:0006996;GO:0007067;GO:0009987;GO:0016043;GO:0030154;GO:0032502;GO:0048285	GO:0005654;GO:0005856;GO:0043226;GO:0043229;GO:0043231;GO:0043232;GO:0044464	IPR001849;IPR011993;IPR012966	DUF1709;PH_domain;PH_like_dom					PS50003	PH_DOMAIN				SM00233	PH	Mus musculus
Slc2a1	Solute carrier family 2, facilitated glucose transporter member 1		+	0.0215993	-0.634376	0.644219	18.5974	17.9016	18.2456	18.7505	19.3478	18.1879	18.6675	18.8622	17.9687	18.0726				carbohydrate transport;cation transport;cell communication;cellular component assembly;cellular component organization;cellular component organization or biogenesis;cellular process;cellular response to external stimulus;cellular response to extracellular stimulus;cellular response to glucose starvation;cellular response to nutrient levels;cellular response to starvation;cellular response to stim…	active transmembrane transporter activity;binding;carbohydrate transmembrane transporter activity;cation transmembrane transporter activity;cation:sugar symporter activity;dehydroascorbic acid transporter activity;D-glucose transmembrane transporter activity;glucose transmembrane transporter activity;hexose transmembrane transporter activity;identical protein binding;ion transmembrane transporter…	basolateral plasma membrane;blood microparticle;caveola;cell cortex part;cell junction;cell part;cell-cell junction;cortical actin cytoskeleton;cortical cytoskeleton;cytoplasm;cytoplasmic membrane-bounded vesicle;cytoplasmic part;cytoplasmic vesicle;cytoskeletal part;cytoskeleton;cytosol;extracellular membrane-bounded organelle;extracellular organelle;extracellular region part;extracellular vesic…	carbohydrate transport;cell communication;cellular component assembly;cellular component organization;cellular process;establishment of localization;hydrogen transport;ion transport;macromolecular complex assembly;protein complex assembly;response to abiotic stimulus;response to external stimulus;response to extracellular stimulus;response to osmotic stress;response to starvation;response to stim…	cell part;cytoplasm;cytoplasmic membrane-bounded vesicle;cytoskeleton;cytosol;extracellular organelle;intracellular;intracellular membrane-bounded organelle;intracellular non-membrane-bounded organelle;intracellular organelle;membrane;midbody;nucleus;organelle;plasma membrane;vesicle	Adipocytokine signaling pathway;Bile secretion;Pathways in cancer;Renal cell carcinoma	Sugar_tr	ACEVEDO_METHYLATED_IN_LIVER_CANCER_DN;AGGGCCA,MIR-328;AKT_UP.V1_UP;BERENJENO_TRANSFORMED_BY_RHOA_UP;BHAT_ESR1_TARGETS_NOT_VIA_AKT1_UP;BHAT_ESR1_TARGETS_VIA_AKT1_UP;BIOCARTA_VITCB_PATHWAY;BLALOCK_ALZHEIMERS_DISEASE_UP;BMI1_DN.V1_UP;BYSTRYKH_HEMATOPOIESIS_STEM_CELL_AND_BRAIN_QTL_TRANS;CARBOHYDRATE_TRANSMEMBRANE_TRANSPORTER_ACTIVITY;CARBOHYDRATE_TRANSPORT;CELL_FRACTION;CHIARETTI_ACUTE_LYMPHOBLASTIC_…	Acetylation;Cellmembrane;Completeproteome;Glycoprotein;Membrane;Phosphoprotein;Referenceproteome;Sugartransport;Transmembrane;Transmembranehelix;Transport		GO:0006461;GO:0006810;GO:0006811;GO:0006812;GO:0006818;GO:0006950;GO:0006970;GO:0007154;GO:0008643;GO:0008645;GO:0009267;GO:0009605;GO:0009628;GO:0009987;GO:0009991;GO:0015672;GO:0015749;GO:0015758;GO:0015992;GO:0016043;GO:0022607;GO:0031667;GO:0031668;GO:0031669;GO:0033554;GO:0042149;GO:0042594;GO:0043933;GO:0046323;GO:0050896;GO:0051180;GO:0051234;GO:0051716;GO:0065003;GO:0070837;GO:0071496;GO:…	GO:0005215;GO:0005351;GO:0005355;GO:0005402;GO:0005488;GO:0005515;GO:0008324;GO:0015075;GO:0015144;GO:0015145;GO:0015149;GO:0015291;GO:0015293;GO:0015294;GO:0015295;GO:0022804;GO:0022857;GO:0022891;GO:0022892;GO:0033300;GO:0042802;GO:0042910;GO:0043621;GO:0051119;GO:0051183;GO:0055056	GO:0001939;GO:0005622;GO:0005634;GO:0005737;GO:0005829;GO:0005856;GO:0005886;GO:0005887;GO:0005901;GO:0005911;GO:0016020;GO:0016021;GO:0016023;GO:0016323;GO:0030054;GO:0030496;GO:0030863;GO:0030864;GO:0031224;GO:0031226;GO:0031410;GO:0031982;GO:0031988;GO:0042470;GO:0043226;GO:0043227;GO:0043228;GO:0043229;GO:0043230;GO:0043231;GO:0043232;GO:0044421;GO:0044422;GO:0044424;GO:0044425;GO:0044430;GO:…	GO:0006461;GO:0006810;GO:0006811;GO:0006818;GO:0006950;GO:0006970;GO:0007154;GO:0008643;GO:0009605;GO:0009628;GO:0009987;GO:0009991;GO:0016043;GO:0022607;GO:0042594;GO:0050896;GO:0051180;GO:0051234;GO:0065003	GO:0005622;GO:0005634;GO:0005737;GO:0005829;GO:0005856;GO:0005886;GO:0016020;GO:0016023;GO:0030496;GO:0031982;GO:0043226;GO:0043229;GO:0043230;GO:0043231;GO:0043232;GO:0044464	IPR002439;IPR003663;IPR005828;IPR005829;IPR020846	Glu_transpt_1;MFS_dom;Sub_transporter;Sugar/inositol_transpt;Sugar_transporter_CS	ko04920;ko04976;ko05200;ko05211		PR00171;PR01190	GLUCTRSPORT1;SUGRTRNSPORT	PS00216;PS00217;PS50850	MFS;SUGAR_TRANSPORT_1;SUGAR_TRANSPORT_2		REACT_287684;REACT_297294;REACT_306614;REACT_346905;REACT_357111				Mus musculus
Lama2	Laminin subunit alpha-2		+	0.00378286	-0.637416	0.642863	16.8679	16.4123	16.3376	16.7671	17.5646	16.4547	16.8611	16.5164	16.3762	16.1695				axon ensheathment;axon guidance;biological adhesion;biological regulation;cell adhesion;cellular component organization;cellular component organization at cellular level;cellular component organization or biogenesis;cellular component organization or biogenesis at cellular level;cellular process;chemotaxis;ensheathment of neurons;extracellular matrix organization;extracellular structure organizat…		basal lamina;basement membrane;cell part;cell projection;cell projection part;dendritic spine;extracellular matrix part;extracellular membrane-bounded organelle;extracellular organelle;extracellular region;extracellular region part;extracellular vesicular exosome;laminin complex;laminin-1 complex;macromolecular complex;membrane;membrane-bounded organelle;membrane-bounded vesicle;neuron projection…	biological adhesion;biological regulation;cell adhesion;cellular component organization;cellular process;extracellular matrix organization;extracellular structure organization;locomotion;response to chemical stimulus;response to external stimulus;response to stimulus	cell part;cell projection;extracellular organelle;extracellular region;laminin complex;macromolecular complex;membrane;neuron projection;organelle;plasma membrane;protein complex;vesicle	Amoebiasis;ECM-receptor interaction;Focal adhesion;Pathways in cancer;Small cell lung cancer;Toxoplasmosis	Laminin_B;Laminin_EGF;Laminin_G_1;Laminin_G_2;Laminin_I;Laminin_II;Laminin_N	ANATOMICAL_STRUCTURE_DEVELOPMENT;ATF2_S_UP.V1_DN;BASEMENT_MEMBRANE;BERENJENO_TRANSFORMED_BY_RHOA_DN;BERTUCCI_MEDULLARY_VS_DUCTAL_BREAST_CANCER_DN;BIOCARTA_AGR_PATHWAY;BLALOCK_ALZHEIMERS_DISEASE_INCIPIENT_UP;BLALOCK_ALZHEIMERS_DISEASE_UP;BOQUEST_STEM_CELL_UP;BROWNE_HCMV_INFECTION_48HR_DN;CAIRO_HEPATOBLASTOMA_CLASSES_DN;CHEN_METABOLIC_SYNDROM_NETWORK;chr6q22;CLASPER_LYMPHATIC_VESSELS_DURING_METASTA…	3D-structure;Basementmembrane;Celladhesion;Coiledcoil;Completeproteome;Directproteinsequencing;Disulfidebond;Extracellularmatrix;Glycoprotein;LamininEGF-likedomain;Proteomicsidentification;Referenceproteome;Repeat;Secreted;Signal	Itga7-Itgb11-Lama2 complex	GO:0006935;GO:0007155;GO:0007272;GO:0007411;GO:0008366;GO:0009605;GO:0009987;GO:0010646;GO:0010647;GO:0016043;GO:0022011;GO:0022610;GO:0023051;GO:0023056;GO:0030155;GO:0030198;GO:0030334;GO:0031644;GO:0031646;GO:0032222;GO:0032224;GO:0032292;GO:0032879;GO:0040011;GO:0040012;GO:0042221;GO:0042330;GO:0042552;GO:0043062;GO:0044057;GO:0045995;GO:0048518;GO:0048522;GO:0050789;GO:0050793;GO:0050794;GO:…		GO:0005576;GO:0005604;GO:0005605;GO:0005606;GO:0005886;GO:0016020;GO:0031982;GO:0031988;GO:0032991;GO:0042383;GO:0042995;GO:0043005;GO:0043197;GO:0043226;GO:0043227;GO:0043230;GO:0043234;GO:0043256;GO:0044309;GO:0044420;GO:0044421;GO:0044463;GO:0044464;GO:0065010;GO:0070062	GO:0007155;GO:0009605;GO:0009987;GO:0016043;GO:0022610;GO:0030198;GO:0040011;GO:0042221;GO:0043062;GO:0050896;GO:0065007	GO:0005576;GO:0005886;GO:0016020;GO:0031982;GO:0032991;GO:0042995;GO:0043005;GO:0043226;GO:0043230;GO:0043234;GO:0043256;GO:0044464	IPR000034;IPR000742;IPR001791;IPR002049;IPR008211;IPR008979;IPR009030;IPR009254;IPR010307;IPR013320;IPR018031	ConA-like_dom;EGF_laminin;EG-like_dom;Galactose-bd-like;Growth_fac_rcpt_N_dom;Laminin_aI;Laminin_B_subgr;Laminin_B_type_IV;Laminin_domII;Laminin_G;Laminin_N	ko04510;ko04512;ko05145;ko05146;ko05200;ko05222				PS00022;PS01186;PS01248;PS50025;PS50027;PS51115;PS51117	EGF_1;EGF_2;EGF_LAM_1;EGF_LAM_2;LAM_G_DOMAIN;LAMININ_IVA;LAMININ_NTER		REACT_286043;REACT_320075;REACT_354321		SM00136;SM00180;SM00181;SM00281;SM00282	EGF;EGF_Lam;LamB;LamG;LamNT	Mus musculus
Son	Protein SON		+	0.0339316	-0.642288	0.640696	15.6425	14.7658	15.0711	15.1579	14.8427	13.9784	14.9164	14.5476	14.1111	14.5115				biological regulation;biosynthetic process;cellular biosynthetic process;cellular component organization;cellular component organization at cellular level;cellular component organization or biogenesis;cellular component organization or biogenesis at cellular level;cellular macromolecule biosynthetic process;cellular macromolecule metabolic process;cellular metabolic process;cellular nitrogen comp…	binding;DNA binding;nucleic acid binding;protein binding;protein domain specific binding;RNA binding;RS domain binding	cell part;intracellular organelle part;intracellular part;nuclear body;nuclear part;nuclear speck;nucleoplasm;nucleoplasm part;organelle part	biological regulation;biosynthetic process;cellular component organization;cellular metabolic process;cellular nitrogen compound metabolic process;cellular process;cytokinesis;cytoskeleton organization;macromolecule metabolic process;metabolic process;mRNA metabolic process;mRNA processing;nitrogen compound metabolic process;nucleobase-containing compound metabolic process;organelle organization;…	cell part;nucleoplasm		G-patch	AACTGAC,MIR-223;AAGCAAT,MIR-137;AAGCCAT,MIR-135A,MIR-135B;ACAGGGT,MIR-10A,MIR-10B;ACCAAAG,MIR-9;ACTTTAT,MIR-142-5P;AGCGCTT,MIR-518F,MIR-518E,MIR-518A;AGGAGTG,MIR-483;ANTI_APOPTOSIS;APOPTOSIS_GO;ATACTGT,MIR-144;ATGTTAA,MIR-302C;ATGTTTC,MIR-494;BENPORATH_NANOG_TARGETS;BLALOCK_ALZHEIMERS_DISEASE_DN;BOCHKIS_FOXA2_TARGETS;BONOME_OVARIAN_CANCER_SURVIVAL_OPTIMAL_DEBULKING;BROWNE_HCMV_INFECTION_10HR_DN;B…	Acetylation;Alternativesplicing;Cellcycle;Completeproteome;DNA-binding;mRNAprocessing;mRNAsplicing;Nucleus;Phosphoprotein;Proteomicsidentification;Referenceproteome;Repeat;RNA-binding;Transcription;Transcriptionregulation		GO:0000226;GO:0000910;GO:0006139;GO:0006351;GO:0006355;GO:0006396;GO:0006397;GO:0006807;GO:0006996;GO:0007010;GO:0007017;GO:0008152;GO:0008380;GO:0009058;GO:0009059;GO:0009889;GO:0009987;GO:0010468;GO:0010556;GO:0010941;GO:0016043;GO:0016070;GO:0016071;GO:0019219;GO:0019222;GO:0031323;GO:0031326;GO:0032774;GO:0034641;GO:0034645;GO:0042981;GO:0043066;GO:0043067;GO:0043069;GO:0043170;GO:0043484;GO:…	GO:0003676;GO:0003677;GO:0003723;GO:0005488;GO:0005515;GO:0019904;GO:0050733	GO:0005654;GO:0016604;GO:0016607;GO:0044422;GO:0044424;GO:0044428;GO:0044446;GO:0044451;GO:0044464	GO:0000910;GO:0006139;GO:0006396;GO:0006397;GO:0006807;GO:0006996;GO:0007010;GO:0008152;GO:0008380;GO:0009058;GO:0009987;GO:0016043;GO:0016070;GO:0016071;GO:0034641;GO:0043170;GO:0044237;GO:0044238;GO:0051726;GO:0065007	GO:0005654;GO:0044464	IPR000467;IPR014720;IPR017986	dsRNA-bd_dom;G_patch_dom;WD40_repeat_dom					PS50137;PS50174	DS_RBD;G_PATCH				SM00358;SM00443	DSRM;G_patch	Mus musculus
Rpl18	60S ribosomal protein L18		+	0.0126757	-0.649195	0.637636	18.0984	17.7127	17.632	17.6499	18.2487	16.8561	18.2108	17.548	17.1264	17.5413				biosynthetic process;cellular biosynthetic process;cellular macromolecule biosynthetic process;cellular macromolecule metabolic process;cellular metabolic process;cellular process;cellular protein metabolic process;macromolecule biosynthetic process;macromolecule metabolic process;metabolic process;primary metabolic process;protein metabolic process;translation	structural constituent of ribosome;structural molecule activity	adherens junction;anchoring junction;cell junction;cell part;cell-substrate adherens junction;cell-substrate junction;cytoplasm;cytosolic large ribosomal subunit;focal adhesion;intracellular membrane-bounded organelle;intracellular non-membrane-bounded organelle;intracellular organelle;intracellular organelle part;intracellular part;large ribosomal subunit;macromolecular complex;membrane;membrane…	biosynthetic process;cellular metabolic process;cellular process;macromolecule metabolic process;metabolic process;primary metabolic process;protein metabolic process;translation	cell part;cytoplasm;intracellular membrane-bounded organelle;intracellular non-membrane-bounded organelle;intracellular organelle;macromolecular complex;membrane;nucleolus;nucleus;organelle;ribonucleoprotein complex	Ribosome	Ribosomal_L18e	ACEVEDO_FGFR1_TARGETS_IN_PROSTATE_CANCER_MODEL_DN;AGUIRRE_PANCREATIC_CANCER_COPY_NUMBER_UP;AMIT_SERUM_RESPONSE_20_MCF10A;BENPORATH_MYC_MAX_TARGETS;BILANGES_SERUM_AND_RAPAMYCIN_SENSITIVE_GENES;BIOSYNTHETIC_PROCESS;BLALOCK_ALZHEIMERS_DISEASE_UP;CAIRO_HEPATOBLASTOMA_CLASSES_UP;CELLULAR_BIOSYNTHETIC_PROCESS;CELLULAR_MACROMOLECULE_METABOLIC_PROCESS;CELLULAR_PROTEIN_METABOLIC_PROCESS;CHNG_MULTIPLE_MYEL…	Completeproteome;Cytoplasm;Phosphoprotein;Proteomicsidentification;Referenceproteome;Ribonucleoprotein;Ribosomalprotein	Parvulin-associated pre-rRNP complex	GO:0006412;GO:0008152;GO:0009058;GO:0009059;GO:0009987;GO:0019538;GO:0034645;GO:0043170;GO:0044237;GO:0044238;GO:0044249;GO:0044260;GO:0044267	GO:0003735;GO:0005198	GO:0005634;GO:0005730;GO:0005737;GO:0005912;GO:0005924;GO:0005925;GO:0015934;GO:0016020;GO:0022625;GO:0030054;GO:0030055;GO:0030529;GO:0032991;GO:0043226;GO:0043227;GO:0043228;GO:0043229;GO:0043231;GO:0043232;GO:0044422;GO:0044424;GO:0044428;GO:0044446;GO:0044464;GO:0070161	GO:0006412;GO:0008152;GO:0009058;GO:0009987;GO:0019538;GO:0043170;GO:0044237;GO:0044238	GO:0005634;GO:0005730;GO:0005737;GO:0016020;GO:0030529;GO:0032991;GO:0043226;GO:0043229;GO:0043231;GO:0043232;GO:0044464	IPR000039;IPR021131;IPR021132	Ribosomal_L18e;Ribosomal_L18e/L15P;Ribosomal_L18e_CS	ko03010				PS01106	RIBOSOMAL_L18E		REACT_279505;REACT_292264;REACT_302277;REACT_308559;REACT_311765;REACT_319670;REACT_331340;REACT_340387				Mus musculus
Vim	Vimentin	Vimentin participates in microglia activation and neurotoxicity in cerebral ischemia.	+	0.0434092	-0.674433	0.626579	20.9479	19.8199	20.4108	20.4688	21.5324	19.9166	20.8565	21.0323	20.1661	20.3162				anatomical structure development;astrocyte development;astrocyte differentiation;Bergmann glial cell differentiation;biological regulation;cell development;cell differentiation;cellular component organization;cellular component organization at cellular level;cellular component organization or biogenesis;cellular component organization or biogenesis at cellular level;cellular developmental process…	binding;double-stranded RNA binding;glycoprotein binding;identical protein binding;nucleic acid binding;protein binding;protein C-terminus binding;RNA binding;scaffold protein binding;structural constituent of cytoskeleton;structural constituent of eye lens;structural molecule activity	adherens junction;anchoring junction;cell junction;cell leading edge;cell part;cell projection;cell-substrate adherens junction;cell-substrate junction;cytoplasm;cytoplasmic part;cytoskeletal part;cytoskeleton;cytosol;extracellular membrane-bounded organelle;extracellular organelle;extracellular region part;extracellular vesicular exosome;focal adhesion;intermediate filament;intermediate filament…	anatomical structure development;biological regulation;cell development;cell differentiation;cellular component organization;cellular process;cytoskeleton organization;developmental process;organelle organization;response to stimulus;signal transduction	cell leading edge;cell part;cell projection;cytoplasm;cytoskeleton;cytosol;extracellular organelle;intracellular membrane-bounded organelle;intracellular non-membrane-bounded organelle;intracellular organelle;macromolecular complex;membrane;microbody;neuron projection;organelle;peroxisome;plasma membrane;protein complex;vesicle		Filament;Filament_head	AACTTT_UNKNOWN;ACEVEDO_LIVER_CANCER_UP;APRELIKOVA_BRCA1_TARGETS;BAELDE_DIABETIC_NEPHROPATHY_DN;BENPORATH_NANOG_TARGETS;BENPORATH_SOX2_TARGETS;BILANGES_RAPAMYCIN_SENSITIVE_VIA_TSC1_AND_TSC2;BLUM_RESPONSE_TO_SALIRASIB_UP;BRUECKNER_TARGETS_OF_MIRLET7A3_DN;CALVET_IRINOTECAN_SENSITIVE_VS_REVERTED_UP;CHARAFE_BREAST_CANCER_LUMINAL_VS_MESENCHYMAL_DN;CHAUHAN_RESPONSE_TO_METHOXYESTRADIOL_DN;CHEN_METABOLIC_…	Acetylation;Coiledcoil;Completeproteome;Cytoplasm;Directproteinsequencing;Glycoprotein;Intermediatefilament;Phosphoprotein;Proteomicsidentification;Referenceproteome;S-nitrosylation		GO:0006996;GO:0007010;GO:0007165;GO:0009893;GO:0009987;GO:0010001;GO:0010468;GO:0010604;GO:0010628;GO:0010975;GO:0010977;GO:0014002;GO:0016043;GO:0019222;GO:0021782;GO:0030154;GO:0031344;GO:0031345;GO:0032502;GO:0045103;GO:0045104;GO:0045109;GO:0045595;GO:0045664;GO:0048468;GO:0048518;GO:0048519;GO:0048523;GO:0048708;GO:0048856;GO:0048869;GO:0050767;GO:0050789;GO:0050793;GO:0050794;GO:0050896;GO:…	GO:0001948;GO:0003676;GO:0003723;GO:0003725;GO:0005198;GO:0005200;GO:0005212;GO:0005488;GO:0005515;GO:0008022;GO:0042802;GO:0097110	GO:0005737;GO:0005777;GO:0005829;GO:0005856;GO:0005882;GO:0005886;GO:0005912;GO:0005924;GO:0005925;GO:0016020;GO:0030054;GO:0030055;GO:0031252;GO:0031982;GO:0031988;GO:0032991;GO:0042579;GO:0042995;GO:0043005;GO:0043226;GO:0043227;GO:0043228;GO:0043229;GO:0043230;GO:0043231;GO:0043232;GO:0043234;GO:0044421;GO:0044422;GO:0044424;GO:0044430;GO:0044444;GO:0044446;GO:0044464;GO:0045098;GO:0045111;GO:…	GO:0006996;GO:0007010;GO:0007165;GO:0009987;GO:0016043;GO:0030154;GO:0032502;GO:0048468;GO:0048856;GO:0050896;GO:0065007	GO:0005737;GO:0005777;GO:0005829;GO:0005856;GO:0005886;GO:0016020;GO:0031252;GO:0031982;GO:0032991;GO:0042579;GO:0042995;GO:0043005;GO:0043226;GO:0043229;GO:0043230;GO:0043231;GO:0043232;GO:0043234;GO:0044464	IPR001664;IPR006821;IPR018039;IPR027699	IF;Intermed_filament_DNA-bd;Intermediate_filament_CS;Vimentin					PS00226	IF		REACT_291081;REACT_324616				Mus musculus
Dek	Protein DEK	Dieckol Attenuates Microglia-mediated Neuronal Cell Death via ERK, Akt and NADPH Oxidase-mediated Pathways	+	0.0252655	-0.676872	0.62552	18.2351	16.863	17.5854	17.2178	17.997	17.1116	17.3931	16.6964	16.9172	17.0297				biological regulation;cellular component organization;cellular component organization at cellular level;cellular component organization or biogenesis;cellular component organization or biogenesis at cellular level;cellular process;chromatin modification;chromatin organization;chromosome organization;organelle organization;regulation of biological process;regulation of cellular metabolic process;r…	binding;DNA binding;histone binding;nucleic acid binding;protein binding	cell part;contractile fiber;cytoplasmic part;intracellular membrane-bounded organelle;intracellular non-membrane-bounded organelle;intracellular organelle;intracellular part;membrane-bounded organelle;non-membrane-bounded organelle;nucleus;organelle	biological regulation;cellular component organization;cellular process;chromatin modification;chromatin organization;chromosome organization;organelle organization;regulation of DNA metabolic process	cell part;intracellular membrane-bounded organelle;intracellular non-membrane-bounded organelle;intracellular organelle;nucleus;organelle		DEK_C;SAP	BENPORATH_ES_1;BENPORATH_ES_CORE_NINE_CORRELATED;BENPORATH_PROLIFERATION;BERENJENO_TRANSFORMED_BY_RHOA_UP;BIOPOLYMER_METABOLIC_PROCESS;BLUM_RESPONSE_TO_SALIRASIB_DN;CAGTGTT,MIR-141,MIR-200A;CHIARETTI_T_ALL_RELAPSE_PROGNOSIS;CHICAS_RB1_TARGETS_GROWING;CHICAS_RB1_TARGETS_SENESCENT;chr6p23;CROMER_METASTASIS_UP;DACOSTA_UV_RESPONSE_VIA_ERCC3_DN;DIAZ_CHRONIC_MEYLOGENOUS_LEUKEMIA_UP;DOANE_BREAST_CANCER_…	Chromatinregulator;Completeproteome;DNA-binding;Nucleus;Phosphoprotein;Referenceproteome		GO:0006282;GO:0006325;GO:0006996;GO:0009987;GO:0016043;GO:0016568;GO:0019219;GO:0019222;GO:0031323;GO:0048583;GO:0050789;GO:0050794;GO:0051052;GO:0051171;GO:0051276;GO:0060255;GO:0065007;GO:0071840;GO:0071841;GO:0071842;GO:0080090;GO:0080134;GO:0080135;GO:2000779;GO:2001020;GO:2001032	GO:0003676;GO:0003677;GO:0005488;GO:0005515;GO:0042393	GO:0005634;GO:0043226;GO:0043227;GO:0043228;GO:0043229;GO:0043231;GO:0043232;GO:0043292;GO:0044424;GO:0044444;GO:0044464	GO:0006325;GO:0006996;GO:0009987;GO:0016043;GO:0016568;GO:0051052;GO:0051276;GO:0065007	GO:0005634;GO:0043226;GO:0043229;GO:0043231;GO:0043232;GO:0044464	IPR003034;IPR009057;IPR014876	DEK_C;Homeodomain-like;SAP_dom										SM00513	SAP	Mus musculus
H2afy	Core histone macro-H2A.1		+	0.0224435	-0.710251	0.611214	21.6448	20.8204	20.9661	20.7522	21.3038	20.1471	21.0123	20.5743	19.9433	20.3567				biological regulation;cellular component assembly;cellular component assembly at cellular level;cellular component organization;cellular component organization at cellular level;cellular component organization or biogenesis;cellular component organization or biogenesis at cellular level;cellular macromolecular complex assembly;cellular macromolecular complex subunit organization;cellular process;…	binding;chromatin binding;chromatin DNA binding;core promoter binding;core promoter sequence-specific DNA binding;DNA binding;double-stranded DNA binding;double-stranded methylated DNA binding;enzyme binding;enzyme inhibitor activity;enzyme regulator activity;kinase binding;kinase inhibitor activity;kinase regulator activity;nucleic acid binding;nucleosomal DNA binding;nucleosome binding;protein …	Barr body;cell part;centromeric heterochromatin;centrosome;chromatin;chromosomal part;chromosome;condensed chromosome;cytoplasmic part;cytoskeletal part;ESC/E(Z) complex;extracellular membrane-bounded organelle;extracellular organelle;extracellular region part;extracellular vesicular exosome;heterochromatin;histone methyltransferase complex;intracellular membrane-bounded organelle;intracellular n…	biological regulation;cellular component assembly;cellular component organization;cellular macromolecular complex assembly;cellular process;chromatin modification;chromatin organization;chromosome organization;establishment of localization;macromolecular complex assembly;organelle organization;regulation of gene expression, epigenetic;regulation of organelle organization;regulation of protein mod…	cell part;centrosome;chromosome;extracellular organelle;histone methyltransferase complex;intracellular membrane-bounded organelle;intracellular non-membrane-bounded organelle;intracellular organelle;macromolecular complex;microtubule organizing center;nuclear chromosome;nucleolus;nucleoplasm;nucleosome;nucleus;organelle;PcG protein complex;protein complex;vesicle	Systemic lupus erythematosus	Histone;Macro	AAGCACT,MIR-520F;ACCTGTTG_UNKNOWN;AGGAAGC,MIR-516-3P;BCAT_BILD_ET_AL_DN;BENPORATH_MYC_MAX_TARGETS;BERENJENO_TRANSFORMED_BY_RHOA_UP;BIDUS_METASTASIS_UP;BLALOCK_ALZHEIMERS_DISEASE_DN;BLUM_RESPONSE_TO_SALIRASIB_DN;BORCZUK_MALIGNANT_MESOTHELIOMA_UP;CAGGTG_V$E12_Q6;CHANGOLKAR_H2AFY_TARGETS_DN;CHICAS_RB1_TARGETS_CONFLUENT;CHICAS_RB1_TARGETS_SENESCENT;chr5q31;CHROMATIN;CHROMOSOMAL_PART;CHROMOSOME;CREIGH…	Acetylation;Alternativesplicing;Chromatinregulator;Chromosome;Completeproteome;DNA-binding;Isopeptidebond;Methylation;Nucleosomecore;Nucleus;Phosphoprotein;Referenceproteome;Ublconjugation		GO:0000122;GO:0001932;GO:0001933;GO:0006325;GO:0006334;GO:0006355;GO:0006357;GO:0006469;GO:0006996;GO:0007549;GO:0009889;GO:0009890;GO:0009892;GO:0009893;GO:0009987;GO:0010468;GO:0010556;GO:0010558;GO:0010563;GO:0010604;GO:0010605;GO:0010628;GO:0010629;GO:0010639;GO:0016043;GO:0016568;GO:0019216;GO:0019219;GO:0019220;GO:0019222;GO:0022607;GO:0030856;GO:0030858;GO:0031056;GO:0031057;GO:0031060;GO:…	GO:0000182;GO:0000975;GO:0000976;GO:0000977;GO:0000979;GO:0001012;GO:0001046;GO:0001047;GO:0001067;GO:0003676;GO:0003677;GO:0003682;GO:0003690;GO:0004857;GO:0004860;GO:0005488;GO:0005515;GO:0010385;GO:0019207;GO:0019210;GO:0019887;GO:0019899;GO:0019900;GO:0019901;GO:0030234;GO:0030291;GO:0031490;GO:0031491;GO:0031492;GO:0043565;GO:0043566;GO:0044212	GO:0000228;GO:0000785;GO:0000786;GO:0000790;GO:0000792;GO:0000793;GO:0000803;GO:0000805;GO:0001740;GO:0005634;GO:0005654;GO:0005694;GO:0005721;GO:0005730;GO:0005813;GO:0005815;GO:0031519;GO:0031982;GO:0031988;GO:0032991;GO:0032993;GO:0034708;GO:0035097;GO:0035098;GO:0043226;GO:0043227;GO:0043228;GO:0043229;GO:0043230;GO:0043231;GO:0043232;GO:0043234;GO:0044421;GO:0044422;GO:0044424;GO:0044427;GO:…	GO:0006325;GO:0006996;GO:0009987;GO:0016043;GO:0016568;GO:0022607;GO:0031399;GO:0033043;GO:0034622;GO:0040029;GO:0051234;GO:0051276;GO:0065003;GO:0065007	GO:0000228;GO:0000786;GO:0005634;GO:0005654;GO:0005694;GO:0005730;GO:0005813;GO:0005815;GO:0031519;GO:0031982;GO:0032991;GO:0035097;GO:0043226;GO:0043229;GO:0043230;GO:0043231;GO:0043232;GO:0043234;GO:0044464	IPR002119;IPR002589;IPR007125;IPR009072;IPR021171	Core_histone_macro-H2A;Histone_core_D;Histone_H2A;Histone-fold;Macro_dom	ko05322		PR00620	HISTONEH2A	PS51154	MACRO		REACT_264471;REACT_27235;REACT_287050;REACT_326896;REACT_351456;REACT_75800		SM00414;SM00506	A1pp;H2A	Mus musculus
Rps2;Gm5786;Gm6576;Gm8225;Gm18025	40S ribosomal protein S2		+	0.0179795	-0.714633	0.60936	18.8212	18.2868	17.998	18.4022	18.7479	17.52	18.7366	17.5327	17.7757	18.6609				biological regulation;biosynthetic process;cellular biosynthetic process;cellular macromolecule biosynthetic process;cellular macromolecule metabolic process;cellular metabolic process;cellular process;cellular protein metabolic process;cellular response to chemical stimulus;cellular response to cytokine stimulus;cellular response to interleukin-4;cellular response to organic substance;cellular r…	binding;enzyme binding;fibroblast growth factor binding;growth factor binding;mRNA binding;nucleic acid binding;protein binding;RNA binding;structural constituent of ribosome;structural molecule activity	adherens junction;anchoring junction;cell junction;cell part;cell-substrate adherens junction;cell-substrate junction;cytoplasm;cytosolic small ribosomal subunit;extracellular membrane-bounded organelle;extracellular organelle;extracellular region part;extracellular vesicular exosome;focal adhesion;intracellular membrane-bounded organelle;intracellular organelle;intracellular organelle part;intra…	biological regulation;biosynthetic process;cellular metabolic process;cellular process;macromolecule metabolic process;metabolic process;primary metabolic process;protein metabolic process;response to chemical stimulus;response to stimulus;translation	cell part;cytoplasm;extracellular organelle;intracellular membrane-bounded organelle;intracellular organelle;macromolecular complex;membrane;nucleoplasm;nucleus;organelle;ribonucleoprotein complex;small ribosomal subunit;vesicle	Ribosome	Ribosomal_S5;Ribosomal_S5_C	BHATI_G2M_ARREST_BY_2METHOXYESTRADIOL_DN;BIOSYNTHETIC_PROCESS;CACGTG_V$MYC_Q2;CAFFAREL_RESPONSE_TO_THC_24HR_3_UP;CAFFAREL_RESPONSE_TO_THC_24HR_5_UP;CAFFAREL_RESPONSE_TO_THC_UP;CELLULAR_BIOSYNTHETIC_PROCESS;CELLULAR_MACROMOLECULE_METABOLIC_PROCESS;CELLULAR_PROTEIN_METABOLIC_PROCESS;chr16p13;DAZARD_RESPONSE_TO_UV_NHEK_UP;DAZARD_UV_RESPONSE_CLUSTER_G5;DOANE_RESPONSE_TO_ANDROGEN_DN;FLECHNER_PBL_KIDNE…	Acetylation;Citrullination;Completeproteome;Phosphoprotein;Proteomicsidentification;Referenceproteome;Repeat;Ribonucleoprotein;Ribosomalprotein		GO:0006412;GO:0008152;GO:0009058;GO:0009059;GO:0009987;GO:0010033;GO:0019222;GO:0019538;GO:0034097;GO:0034645;GO:0042221;GO:0043085;GO:0043170;GO:0044093;GO:0044237;GO:0044238;GO:0044249;GO:0044260;GO:0044267;GO:0050789;GO:0050790;GO:0050896;GO:0051338;GO:0051347;GO:0051716;GO:0065007;GO:0065009;GO:0070670;GO:0070887;GO:0071310;GO:0071345;GO:0071353	GO:0003676;GO:0003723;GO:0003729;GO:0003735;GO:0005198;GO:0005488;GO:0005515;GO:0017134;GO:0019838;GO:0019899	GO:0005634;GO:0005654;GO:0005737;GO:0005912;GO:0005924;GO:0005925;GO:0015935;GO:0016020;GO:0022627;GO:0030054;GO:0030055;GO:0030529;GO:0031982;GO:0031988;GO:0032991;GO:0043226;GO:0043227;GO:0043229;GO:0043230;GO:0043231;GO:0044421;GO:0044422;GO:0044424;GO:0044428;GO:0044446;GO:0044464;GO:0065010;GO:0070062;GO:0070161	GO:0006412;GO:0008152;GO:0009058;GO:0009987;GO:0019538;GO:0042221;GO:0043170;GO:0044237;GO:0044238;GO:0050896;GO:0065007	GO:0005634;GO:0005654;GO:0005737;GO:0015935;GO:0016020;GO:0030529;GO:0031982;GO:0032991;GO:0043226;GO:0043229;GO:0043230;GO:0043231;GO:0044464	IPR000851;IPR005324;IPR005711;IPR013810;IPR014720;IPR014721;IPR018192;IPR020568	dsRNA-bd_dom;Ribosomal_S5;Ribosomal_S5_C;Ribosomal_S5_D2-typ_fold;Ribosomal_S5_D2-typ_fold_subgr;Ribosomal_S5_euk/arc;Ribosomal_S5_N;Ribosomal_S5_N_CS	ko03010				PS00585;PS50881	RIBOSOMAL_S5;S5_DSRBD		REACT_279505;REACT_283953;REACT_292264;REACT_292503;REACT_302277;REACT_305839;REACT_308559;REACT_311765;REACT_319670;REACT_331340;REACT_340387				Mus musculus
Raly	RNA-binding protein Raly		+	0.0140543	-0.717875	0.607993	17.1114	16.4921	17.0478	16.7342	17.3427	15.949	17.1102	16.3955	15.9659	16.2903				cellular macromolecule metabolic process;cellular metabolic process;cellular nitrogen compound metabolic process;cellular process;macromolecule metabolic process;metabolic process;mRNA metabolic process;mRNA processing;nitrogen compound metabolic process;nucleic acid metabolic process;nucleobase-containing compound metabolic process;primary metabolic process;RNA metabolic process;RNA processing;R…	binding;nucleotide binding	catalytic step 2 spliceosome;cell part;intracellular membrane-bounded organelle;intracellular organelle;intracellular organelle part;intracellular part;macromolecular complex;membrane-bounded organelle;nuclear part;nucleus;organelle;organelle part;ribonucleoprotein complex;spliceosomal complex	cellular metabolic process;cellular nitrogen compound metabolic process;cellular process;macromolecule metabolic process;metabolic process;mRNA metabolic process;mRNA processing;nitrogen compound metabolic process;nucleobase-containing compound metabolic process;primary metabolic process;RNA metabolic process;RNA processing;RNA splicing	cell part;intracellular membrane-bounded organelle;intracellular organelle;macromolecular complex;nucleus;organelle;ribonucleoprotein complex;spliceosomal complex		RRM_1	ACEVEDO_LIVER_CANCER_WITH_H3K27ME3_DN;BCAT_GDS748_DN;BLALOCK_ALZHEIMERS_DISEASE_UP;CASORELLI_ACUTE_PROMYELOCYTIC_LEUKEMIA_DN;CCCNNNNNNAAGWT_UNKNOWN;chr20q11;CTAWWWATA_V$RSRFC4_Q2;DAZARD_RESPONSE_TO_UV_NHEK_UP;DAZARD_UV_RESPONSE_CLUSTER_G5;ENK_UV_RESPONSE_KERATINOCYTE_UP;GGGAGGRR_V$MAZ_Q6;GGGCGGR_V$SP1_Q6;GOTZMANN_EPITHELIAL_TO_MESENCHYMAL_TRANSITION_DN;GRADE_COLON_CANCER_UP;GSE13306_TREG_VS_TCONV…	Acetylation;Alternativesplicing;Coiledcoil;Completeproteome;mRNAprocessing;mRNAsplicing;Nucleus;Phosphoprotein;Proteomicsidentification;Referenceproteome;Ribonucleoprotein;RNA-binding;Spliceosome		GO:0006139;GO:0006396;GO:0006397;GO:0006807;GO:0008152;GO:0008380;GO:0009987;GO:0016070;GO:0016071;GO:0034641;GO:0043170;GO:0044237;GO:0044238;GO:0044260;GO:0090304	GO:0000166;GO:0005488	GO:0005634;GO:0005681;GO:0030529;GO:0032991;GO:0043226;GO:0043227;GO:0043229;GO:0043231;GO:0044422;GO:0044424;GO:0044428;GO:0044446;GO:0044464;GO:0071013	GO:0006139;GO:0006396;GO:0006397;GO:0006807;GO:0008152;GO:0008380;GO:0009987;GO:0016070;GO:0016071;GO:0034641;GO:0043170;GO:0044237;GO:0044238	GO:0005634;GO:0005681;GO:0030529;GO:0032991;GO:0043226;GO:0043229;GO:0043231;GO:0044464	IPR000504;IPR012677;IPR017347	hnRNP_C;Nucleotide-bd_a/b_plait;RRM_dom					PS50102	RRM				SM00360	RRM	Mus musculus
Vcl	Vinculin		+	0.00287159	-0.721905	0.606297	17.8043	17.0657	17.0966	17.732	18.4708	17.4706	17.9157	17.101	17.5556	17.2632				adherens junction assembly;adherens junction organization;anatomical structure morphogenesis;apical junction assembly;axon extension;biological adhesion;biological regulation;cell adhesion;cell growth;cell junction assembly;cell junction organization;cell projection assembly;cell projection organization;cell-cell adhesion;cell-cell junction assembly;cell-cell junction organization;cell-matrix adh…	alpha-catenin binding;binding;dystroglycan binding;glycoprotein binding;protein binding;structural molecule activity	actin cytoskeleton;adherens junction;anchoring junction;cell junction;cell part;cell-cell adherens junction;cell-cell junction;cell-substrate adherens junction;cell-substrate junction;contractile fiber part;costamere;cytoplasm;cytoplasmic part;cytoskeleton;extracellular membrane-bounded organelle;extracellular organelle;extracellular region part;extracellular vesicular exosome;fascia adherens;foc…	anatomical structure morphogenesis;biological adhesion;biological regulation;cell adhesion;cell growth;cell junction organization;cellular component assembly;cellular component organization;cellular localization;cellular process;developmental process;growth;localization	cell part;cytoplasm;cytoskeleton;extracellular organelle;intracellular non-membrane-bounded organelle;intracellular organelle;macromolecular complex;membrane;organelle;plasma membrane;protein complex;vesicle	Adherens junction;Amoebiasis;Bacterial invasion of epithelial cells;Focal adhesion;Leukocyte transendothelial migration;Regulation of actin cytoskeleton;Shigellosis	Vinculin	AACTTT_UNKNOWN;ACTIN_BINDING;ADHERENS_JUNCTION;ALFANO_MYC_TARGETS;ANATOMICAL_STRUCTURE_DEVELOPMENT;ANATOMICAL_STRUCTURE_MORPHOGENESIS;BAKKER_FOXO3_TARGETS_UP;BARIS_THYROID_CANCER_DN;BASOLATERAL_PLASMA_MEMBRANE;BENPORATH_CYCLING_GENES;BERENJENO_ROCK_SIGNALING_NOT_VIA_RHOA_DN;BIOCARTA_CELL2CELL_PATHWAY;BIOCARTA_INTEGRIN_PATHWAY;BIOCARTA_RHO_PATHWAY;BOHN_PRIMARY_IMMUNODEFICIENCY_SYNDROM_DN;BROWNE_HC…	Acetylation;Actin-binding;Celladhesion;Celljunction;Cellmembrane;Completeproteome;Cytoplasm;Cytoskeleton;Directproteinsequencing;Lipoprotein;Membrane;Palmitate;Phosphoprotein;Referenceproteome;Repeat		GO:0002009;GO:0007043;GO:0007155;GO:0007160;GO:0008104;GO:0009653;GO:0009987;GO:0016043;GO:0016049;GO:0016337;GO:0022607;GO:0022610;GO:0030030;GO:0030031;GO:0030032;GO:0030334;GO:0031589;GO:0032502;GO:0032879;GO:0033036;GO:0034109;GO:0034329;GO:0034330;GO:0034332;GO:0034333;GO:0034394;GO:0034613;GO:0040007;GO:0040012;GO:0043297;GO:0045216;GO:0048588;GO:0048589;GO:0048675;GO:0048729;GO:0050789;GO:…	GO:0001948;GO:0002162;GO:0005198;GO:0005488;GO:0005515;GO:0045294	GO:0005737;GO:0005856;GO:0005886;GO:0005911;GO:0005912;GO:0005913;GO:0005916;GO:0005924;GO:0005925;GO:0015629;GO:0016020;GO:0030054;GO:0030055;GO:0031982;GO:0031988;GO:0032991;GO:0043034;GO:0043226;GO:0043227;GO:0043228;GO:0043229;GO:0043230;GO:0043232;GO:0043234;GO:0044421;GO:0044422;GO:0044424;GO:0044444;GO:0044449;GO:0044464;GO:0065010;GO:0070062;GO:0070161	GO:0007155;GO:0009653;GO:0009987;GO:0016043;GO:0016049;GO:0022607;GO:0022610;GO:0032502;GO:0034330;GO:0040007;GO:0051179;GO:0051641;GO:0065007	GO:0005737;GO:0005856;GO:0005886;GO:0016020;GO:0031982;GO:0032991;GO:0043226;GO:0043229;GO:0043230;GO:0043232;GO:0043234;GO:0044464	IPR000633;IPR006077;IPR017997	Vinculin;Vinculin/catenin;Vinculin_CS	ko04510;ko04520;ko04670;ko04810;ko05100;ko05131;ko05146				PS00663;PS00664	VINCULIN_1;VINCULIN_2		REACT_307071;REACT_324232				Mus musculus
Lgals1	Galectin-1	don't know if it's expressed microglia. Galectin-1 deactivates classically activated microglia and protects from inflammation-induced neurodegeneration.	+	0.0237912	-0.72525	0.604892	17.7334	17.5809	17.6225	17.867	18.8304	17.7349	18.9994	17.5005	17.7146	17.6404				apoptosis;B cell activation;B cell activation involved in immune response;B cell differentiation;biological adhesion;biological regulation;carbohydrate homeostasis;cell activation;cell activation involved in immune response;cell adhesion;cell death;cell differentiation;cell-cell adhesion;cellular chemical homeostasis;cellular developmental process;cellular glucose homeostasis;cellular homeostasis…	binding;carbohydrate binding;disaccharide binding;galactose binding;galactoside binding;lactose binding;molecular transducer activity;monosaccharide binding;signal transducer activity;sugar binding	cell part;cell surface;cytoplasm;extracellular matrix;extracellular membrane-bounded organelle;extracellular organelle;extracellular region part;extracellular space;extracellular vesicular exosome;intracellular;intracellular membrane-bounded organelle;intracellular organelle;intracellular part;membrane-bounded organelle;membrane-bounded vesicle;nucleus;organelle;proteinaceous extracellular matrix…	biological adhesion;biological regulation;cell activation;cell adhesion;cell death;cell differentiation;cellular homeostasis;cellular process;death;developmental process;homeostatic process;immune system process;multicellular organismal process;response to chemical stimulus;response to drug;response to stimulus;response to stress;signal transduction	cell part;cell surface;cytoplasm;extracellular matrix;extracellular organelle;extracellular space;intracellular;intracellular membrane-bounded organelle;intracellular organelle;nucleus;organelle;proteinaceous extracellular matrix;vesicle		Gal-bind_lectin	AKL_HTLV1_INFECTION_UP;ANASTASSIOU_CANCER_MESENCHYMAL_TRANSITION_SIGNATURE;APOPTOSIS_GO;BASSO_B_LYMPHOCYTE_NETWORK;BASSO_CD40_SIGNALING_UP;BOYLAN_MULTIPLE_MYELOMA_D_CLUSTER_DN;BOYLAN_MULTIPLE_MYELOMA_D_DN;CAGCTG_V$AP4_Q5;CELL_DEVELOPMENT;CHANG_IMMORTALIZED_BY_HPV31_UP;CHAUHAN_RESPONSE_TO_METHOXYESTRADIOL_DN;CHEN_METABOLIC_SYNDROM_NETWORK;chr22q12;CREIGHTON_ENDOCRINE_THERAPY_RESISTANCE_1;CTGCAGY_U…	3D-structure;Acetylation;Apoptosis;Completeproteome;Extracellularmatrix;Lectin;Referenceproteome;Secreted		GO:0001678;GO:0001775;GO:0002252;GO:0002263;GO:0002285;GO:0002312;GO:0002313;GO:0002317;GO:0002335;GO:0002366;GO:0002376;GO:0002521;GO:0002682;GO:0002684;GO:0002694;GO:0002696;GO:0006915;GO:0006950;GO:0007155;GO:0007157;GO:0007162;GO:0007165;GO:0008219;GO:0009611;GO:0009743;GO:0009746;GO:0009749;GO:0009966;GO:0009967;GO:0009987;GO:0010033;GO:0010627;GO:0010646;GO:0010647;GO:0010740;GO:0010810;GO:…	GO:0004871;GO:0005488;GO:0005529;GO:0005534;GO:0016936;GO:0030246;GO:0030395;GO:0048029;GO:0048030;GO:0060089	GO:0005578;GO:0005615;GO:0005622;GO:0005634;GO:0005737;GO:0009986;GO:0031012;GO:0031982;GO:0031988;GO:0043226;GO:0043227;GO:0043229;GO:0043230;GO:0043231;GO:0044421;GO:0044424;GO:0044464;GO:0065010;GO:0070062	GO:0001775;GO:0002376;GO:0006950;GO:0007155;GO:0007165;GO:0008219;GO:0009987;GO:0016265;GO:0019725;GO:0022610;GO:0030154;GO:0032501;GO:0032502;GO:0042221;GO:0042493;GO:0042592;GO:0050896;GO:0065007	GO:0005578;GO:0005615;GO:0005622;GO:0005634;GO:0005737;GO:0009986;GO:0031012;GO:0031982;GO:0043226;GO:0043229;GO:0043230;GO:0043231;GO:0044464	IPR001079;IPR013320;IPR015535	ConA-like_dom;Galectin_1;Galectin_CRD					PS51304	GALECTIN				SM00276;SM00908	Gal-bind_lectin;GLECT	Mus musculus
Snrnp70	U1 small nuclear ribonucleoprotein 70 kDa		+	0.0131616	-0.775913	0.584019	17.2733	16.409	17.0767	16.9099	17.5365	15.8556	16.9543	16.4763	16.0501	16.4877				biological regulation;cellular macromolecule metabolic process;cellular metabolic process;cellular nitrogen compound metabolic process;cellular process;macromolecule metabolic process;metabolic process;mRNA metabolic process;mRNA processing;nitrogen compound metabolic process;nuclear mRNA splicing, via spliceosome;nucleic acid metabolic process;nucleobase-containing compound metabolic process;pos…	binding;nucleic acid binding;nucleotide binding;RNA binding	cell part;intracellular membrane-bounded organelle;intracellular organelle;intracellular organelle part;intracellular part;macromolecular complex;membrane-bounded organelle;nuclear body;nuclear part;nuclear speck;nucleoplasm;nucleoplasm part;nucleus;organelle;organelle part;ribonucleoprotein complex;small nuclear ribonucleoprotein complex;spliceosomal complex;U1 snRNP	biological regulation;cellular metabolic process;cellular nitrogen compound metabolic process;cellular process;macromolecule metabolic process;metabolic process;mRNA metabolic process;mRNA processing;nitrogen compound metabolic process;nucleobase-containing compound metabolic process;primary metabolic process;RNA metabolic process;RNA processing;RNA splicing	cell part;intracellular membrane-bounded organelle;intracellular organelle;macromolecular complex;nucleoplasm;nucleus;organelle;ribonucleoprotein complex;small nuclear ribonucleoprotein complex;spliceosomal complex	Spliceosome	RRM_1;U1snRNP70_N	AGCGCAG,MIR-191;AGUIRRE_PANCREATIC_CANCER_COPY_NUMBER_UP;ATCMNTCCGY_UNKNOWN;ATGTACA,MIR-493;BENPORATH_NANOG_TARGETS;BIOPOLYMER_METABOLIC_PROCESS;BLALOCK_ALZHEIMERS_DISEASE_UP;BURTON_ADIPOGENESIS_PEAK_AT_24HR;CASORELLI_ACUTE_PROMYELOCYTIC_LEUKEMIA_DN;CHANG_CORE_SERUM_RESPONSE_DN;CHNG_MULTIPLE_MYELOMA_HYPERPLOID_UP;chr19q13;CUI_TCF21_TARGETS_2_UP;DAIRKEE_TERT_TARGETS_UP;DANG_REGULATED_BY_MYC_UP;FEV…	Acetylation;Alternativesplicing;Completeproteome;Nucleus;Phosphoprotein;Referenceproteome;Ribonucleoprotein;RNA-binding		GO:0000375;GO:0000377;GO:0000398;GO:0006139;GO:0006396;GO:0006397;GO:0006807;GO:0008152;GO:0008380;GO:0009893;GO:0009987;GO:0010468;GO:0010604;GO:0016070;GO:0016071;GO:0019219;GO:0019222;GO:0031323;GO:0031325;GO:0033120;GO:0034641;GO:0043170;GO:0043484;GO:0044237;GO:0044238;GO:0044260;GO:0045935;GO:0048024;GO:0048026;GO:0048518;GO:0048522;GO:0050684;GO:0050685;GO:0050789;GO:0050794;GO:0051171;GO:…	GO:0000166;GO:0003676;GO:0003723;GO:0005488	GO:0005634;GO:0005654;GO:0005681;GO:0005685;GO:0016604;GO:0016607;GO:0030529;GO:0030532;GO:0032991;GO:0043226;GO:0043227;GO:0043229;GO:0043231;GO:0044422;GO:0044424;GO:0044428;GO:0044446;GO:0044451;GO:0044464	GO:0006139;GO:0006396;GO:0006397;GO:0006807;GO:0008152;GO:0008380;GO:0009987;GO:0016070;GO:0016071;GO:0034641;GO:0043170;GO:0044237;GO:0044238;GO:0065007	GO:0005634;GO:0005654;GO:0005681;GO:0030529;GO:0030532;GO:0032991;GO:0043226;GO:0043229;GO:0043231;GO:0044464	IPR000504;IPR012677;IPR022023	Nucleotide-bd_a/b_plait;RRM_dom;U1snRNP70_N	ko03040				PS50102	RRM		REACT_307866		SM00360	RRM	Mus musculus
Dkc1	H/ACA ribonucleoprotein complex subunit 4		+	0.0248349	-0.794841	0.576407	15.826	14.1985	15.3987	14.9912	15.8923	14.2486	15.2739	14.6171	14.7767	14.9663				biological regulation;biosynthetic process;box H/ACA snoRNA 3'-end processing;box H/ACA snoRNA metabolic process;box H/ACA snoRNA processing;cellular biosynthetic process;cellular macromolecule biosynthetic process;cellular macromolecule metabolic process;cellular metabolic process;cellular nitrogen compound metabolic process;cellular process;DNA metabolic process;DNA replication;macromolecule bi…	catalytic activity;DNA polymerase activity;intramolecular transferase activity;isomerase activity;nucleotidyltransferase activity;pseudouridine synthase activity;RNA-directed DNA polymerase activity;telomerase activity;transferase activity;transferase activity, transferring phosphorus-containing groups	box H/ACA RNP complex;box H/ACA snoRNP complex;Cajal body;cell part;intracellular membrane-bounded organelle;intracellular non-membrane-bounded organelle;intracellular organelle;intracellular organelle part;intracellular part;macromolecular complex;membrane-bounded organelle;non-membrane-bounded organelle;nuclear body;nuclear part;nucleolar part;nucleolus;nucleoplasm;nucleoplasm part;nucleus;orga…	biological regulation;biosynthetic process;cellular metabolic process;cellular nitrogen compound metabolic process;cellular process;DNA metabolic process;DNA replication;macromolecule metabolic process;macromolecule modification;metabolic process;nitrogen compound metabolic process;nucleobase-containing compound metabolic process;primary metabolic process;regulation of DNA metabolic process;regul…	cell part;intracellular membrane-bounded organelle;intracellular non-membrane-bounded organelle;intracellular organelle;macromolecular complex;nucleolus;nucleoplasm;nucleus;organelle;ribonucleoprotein complex;small nucleolar ribonucleoprotein complex;telomerase holoenzyme complex	Ribosome biogenesis in eukaryotes	DKCLD;PUA;TruB_N	BENPORATH_CYCLING_GENES;BENPORATH_MYC_TARGETS_WITH_EBOX;BIDUS_METASTASIS_UP;BILD_MYC_ONCOGENIC_SIGNATURE;BIOPOLYMER_METABOLIC_PROCESS;BONOME_OVARIAN_CANCER_SURVIVAL_SUBOPTIMAL_DEBULKING;BORCZUK_MALIGNANT_MESOTHELIOMA_UP;BOYAULT_LIVER_CANCER_SUBCLASS_G3_UP;CAIRO_HEPATOBLASTOMA_CLASSES_UP;CASORELLI_ACUTE_PROMYELOCYTIC_LEUKEMIA_DN;CELL_PROLIFERATION_GO_0008283;CHANG_CYCLING_GENES;CHROMOSOME_ORGANIZA…	Acetylation;Completeproteome;Isomerase;Nucleus;Phosphoprotein;Proteomicsidentification;Referenceproteome;Ribonucleoprotein;Ribosomebiogenesis;RNA-binding;rRNAprocessing		GO:0000154;GO:0000495;GO:0001522;GO:0006139;GO:0006259;GO:0006260;GO:0006275;GO:0006278;GO:0006364;GO:0006396;GO:0006807;GO:0008152;GO:0009058;GO:0009059;GO:0009451;GO:0009889;GO:0009891;GO:0009893;GO:0009987;GO:0010556;GO:0010557;GO:0010604;GO:0010638;GO:0016070;GO:0016072;GO:0016073;GO:0016074;GO:0019219;GO:0019222;GO:0031118;GO:0031120;GO:0031123;GO:0031126;GO:0031323;GO:0031325;GO:0031326;GO:…	GO:0003720;GO:0003824;GO:0003964;GO:0009982;GO:0016740;GO:0016772;GO:0016779;GO:0016853;GO:0016866;GO:0034061	GO:0005634;GO:0005654;GO:0005697;GO:0005730;GO:0005732;GO:0015030;GO:0016604;GO:0030529;GO:0031429;GO:0032991;GO:0043226;GO:0043227;GO:0043228;GO:0043229;GO:0043231;GO:0043232;GO:0044422;GO:0044424;GO:0044428;GO:0044446;GO:0044451;GO:0044452;GO:0044464;GO:0072588	GO:0006139;GO:0006259;GO:0006260;GO:0006364;GO:0006396;GO:0006807;GO:0008152;GO:0009058;GO:0009451;GO:0009987;GO:0016070;GO:0033043;GO:0034641;GO:0043144;GO:0043170;GO:0043412;GO:0044237;GO:0044238;GO:0051052;GO:0065007	GO:0005634;GO:0005654;GO:0005697;GO:0005730;GO:0005732;GO:0030529;GO:0032991;GO:0043226;GO:0043229;GO:0043231;GO:0043232;GO:0044464	IPR002478;IPR002501;IPR004521;IPR004802;IPR012960;IPR015947;IPR020103	Dyskerin-like;PsdUridine_synth;PsdUridine_synth_cat_dom;PUA;PUA-like_domain;tRNA_PsdUridine_synth_B_fam;Uncharacterised_CHP00451	ko03008				PS50890	PUA		REACT_286582		SM00359	PUA	Mus musculus
Mpc2	Mitochondrial pyruvate carrier 2	maybe, mediates the uptake of pyruvate in mitochondria	+	0.0118971	-0.801613	0.573708	17.1428	16.1348	16.528	16.962	17.7469	16.2567	16.6737	15.819	16.4668	16.7733				anion transport;carboxylic acid metabolic process;carboxylic acid transport;cellular ketone metabolic process;cellular metabolic process;cellular process;establishment of localization;establishment of localization in cell;intracellular transport;ion transport;metabolic process;mitochondrial pyruvate transport;mitochondrial transport;monocarboxylic acid metabolic process;monocarboxylic acid transp…		cell part;cytoplasmic part;integral to membrane;intracellular membrane-bounded organelle;intracellular organelle;intracellular organelle part;intracellular part;intrinsic to membrane;membrane;membrane part;membrane-bounded organelle;mitochondrial inner membrane;mitochondrial membrane;mitochondrial part;mitochondrion;nucleus;organelle;organelle inner membrane;organelle membrane;organelle part	cellular ketone metabolic process;cellular metabolic process;cellular process;establishment of localization;ion transport;metabolic process;organic acid metabolic process;organic acid transport;small molecule metabolic process;transport	cell part;intracellular membrane-bounded organelle;intracellular organelle;membrane;mitochondrion;nucleus;organelle		MPC		Acetylation;Completeproteome;Membrane;Mitochondrion;Mitochondrioninnermembrane;Referenceproteome;Transmembrane;Transmembranehelix;Transport		GO:0006082;GO:0006090;GO:0006810;GO:0006811;GO:0006820;GO:0006839;GO:0006848;GO:0006850;GO:0008152;GO:0009987;GO:0015711;GO:0015718;GO:0015849;GO:0019752;GO:0032787;GO:0042180;GO:0043436;GO:0044237;GO:0044281;GO:0046907;GO:0046942;GO:0051234;GO:0051649;GO:0071702		GO:0005634;GO:0005739;GO:0005743;GO:0016020;GO:0016021;GO:0019866;GO:0031090;GO:0031224;GO:0031966;GO:0043226;GO:0043227;GO:0043229;GO:0043231;GO:0044422;GO:0044424;GO:0044425;GO:0044429;GO:0044444;GO:0044446;GO:0044464	GO:0006082;GO:0006810;GO:0006811;GO:0008152;GO:0009987;GO:0015849;GO:0042180;GO:0044237;GO:0044281;GO:0051234	GO:0005634;GO:0005739;GO:0016020;GO:0043226;GO:0043229;GO:0043231;GO:0044464	IPR005336	MPC								REACT_293106				Mus musculus
Hspa1b;Hspa1a	Heat shock 70 kDa protein 1A;Heat shock 70 kDa protein 1B		+	0.0355548	-0.803024	0.573147	17.2853	15.7341	16.1112	15.7594	17.1333	15.8361	16.3936	15.3008	16.0325	16.0247				biological regulation;catabolic process;cellular catabolic process;cellular macromolecule catabolic process;cellular macromolecule metabolic process;cellular metabolic process;cellular nitrogen compound metabolic process;cellular process;macromolecule catabolic process;macromolecule metabolic process;metabolic process;mRNA catabolic process;mRNA metabolic process;negative regulation of biological…	adenyl nucleotide binding;adenyl ribonucleotide binding;ATP binding;binding;nucleotide binding;purine nucleotide binding;purine ribonucleoside triphosphate binding;purine ribonucleotide binding;ribonucleotide binding	cell part;cytoplasm;cytoplasmic part;intracellular membrane-bounded organelle;intracellular organelle;intracellular organelle part;intracellular part;membrane-bounded organelle;nuclear body;nuclear part;nuclear speck;nucleoplasm part;nucleus;organelle;organelle part;perinuclear region of cytoplasm	biological regulation;catabolic process;cellular metabolic process;cellular nitrogen compound metabolic process;cellular process;macromolecule metabolic process;metabolic process;mRNA metabolic process;nitrogen compound metabolic process;nucleobase-containing compound metabolic process;primary metabolic process;response to chemical stimulus;response to stimulus;response to stress;RNA catabolic pr…	cell part;cytoplasm;intracellular membrane-bounded organelle;intracellular organelle;nucleus;organelle	Antigen processing and presentation;Endocytosis;MAPK signaling pathway;Measles;Protein processing in endoplasmic reticulum;Spliceosome;Toxoplasmosis	HSP70	ACEVEDO_LIVER_CANCER_UP;ACEVEDO_LIVER_TUMOR_VS_NORMAL_ADJACENT_TISSUE_UP;ADDYA_ERYTHROID_DIFFERENTIATION_BY_HEMIN;ANTI_APOPTOSIS;APOPTOSIS_GO;BARRIER_CANCER_RELAPSE_NORMAL_SAMPLE_DN;BENPORATH_EED_TARGETS;BENPORATH_ES_WITH_H3K27ME3;BIOCARTA_P53HYPOXIA_PATHWAY;BIOCARTA_PPARA_PATHWAY;BIOCARTA_TID_PATHWAY;BIOPOLYMER_CATABOLIC_PROCESS;BIOPOLYMER_METABOLIC_PROCESS;BORCZUK_MALIGNANT_MESOTHELIOMA_DN;BOUD…	Acetylation;ATP-binding;Chaperone;Completeproteome;Cytoplasm;Directproteinsequencing;Methylation;Nucleotide-binding;Phosphoprotein;Referenceproteome;Stressresponse	Cyclin D1-associated protein complex;Metallothionein-3 complex	GO:0001558;GO:0006139;GO:0006401;GO:0006402;GO:0006807;GO:0006950;GO:0006986;GO:0008152;GO:0008285;GO:0009056;GO:0009057;GO:0009987;GO:0010033;GO:0016070;GO:0016071;GO:0030308;GO:0034641;GO:0035966;GO:0040008;GO:0042127;GO:0042221;GO:0043170;GO:0044237;GO:0044238;GO:0044248;GO:0044260;GO:0044265;GO:0045926;GO:0048519;GO:0048523;GO:0050789;GO:0050794;GO:0050896;GO:0051128;GO:0065007;GO:0090304	GO:0000166;GO:0005488;GO:0005524;GO:0017076;GO:0030554;GO:0032553;GO:0032555;GO:0032559;GO:0035639	GO:0005634;GO:0005737;GO:0016604;GO:0016607;GO:0043226;GO:0043227;GO:0043229;GO:0043231;GO:0044422;GO:0044424;GO:0044428;GO:0044444;GO:0044446;GO:0044451;GO:0044464;GO:0048471	GO:0006139;GO:0006401;GO:0006807;GO:0006950;GO:0008152;GO:0009056;GO:0009987;GO:0016070;GO:0016071;GO:0034641;GO:0042221;GO:0043170;GO:0044237;GO:0044238;GO:0050896;GO:0065007	GO:0005634;GO:0005737;GO:0043226;GO:0043229;GO:0043231;GO:0044464	IPR013126;IPR018181;IPR029047;IPR029048	Heat_shock_70_CS;Hsp_70_fam;HSP70_C;HSP70_peptide-bd	ko03040;ko04010;ko04141;ko04144;ko04612;ko05145;ko05162		PR00301	HEATSHOCK70	PS00297;PS00329;PS01036	HSP70_1;HSP70_2;HSP70_3		REACT_272921;REACT_278474;REACT_278878;REACT_288168				Mus musculus
Hist2h4;Hist1h4a	Histone H4		+	0.0215229	-0.80761	0.571327	26.5101	25.7278	26.0649	25.7175	26.3052	24.7856	26.322	25.2034	25.001	25.6538				biological regulation;cellular component assembly;cellular component assembly at cellular level;cellular component organization;cellular component organization at cellular level;cellular component organization or biogenesis;cellular component organization or biogenesis at cellular level;cellular macromolecular complex assembly;cellular macromolecular complex subunit organization;cellular process;…	binding;DNA binding;nucleic acid binding	cell part;chromosomal part;chromosome;extracellular membrane-bounded organelle;extracellular organelle;extracellular region part;extracellular vesicular exosome;intracellular non-membrane-bounded organelle;intracellular organelle;intracellular organelle part;intracellular part;macromolecular complex;membrane;membrane-bounded organelle;membrane-bounded vesicle;non-membrane-bounded organelle;nuclea…	biological regulation;cellular component assembly;cellular component organization;cellular macromolecular complex assembly;cellular process;chromatin organization;chromosome organization;gene silencing;macromolecular complex assembly;organelle organization;regulation of gene expression, epigenetic	cell part;chromosome;extracellular organelle;intracellular non-membrane-bounded organelle;intracellular organelle;macromolecular complex;membrane;nuclear chromosome;nucleoplasm;nucleosome;organelle;vesicle	Systemic lupus erythematosus	Histone	ACCAAAG,MIR-9;ACEVEDO_LIVER_CANCER_WITH_H3K27ME3_DN;ACEVEDO_LIVER_CANCER_WITH_H3K9ME3_DN;BENPORATH_EED_TARGETS;chr6p22;CTAWWWATA_V$RSRFC4_Q2;GATTGGY_V$NFY_Q6_01;GRADE_COLON_CANCER_UP;GSE13485_CTRL_VS_DAY21_YF17D_VACCINE_PBMC_DN;GSE13485_DAY3_VS_DAY21_YF17D_VACCINE_PBMC_DN;GSE13485_DAY7_VS_DAY21_YF17D_VACCINE_PBMC_DN;GSE17974_IL4_AND_ANTI_IL12_VS_UNTREATED_4H_ACT_CD4_TCELL_UP;GSE3982_CENT_MEMORY_C…	3D-structure;Acetylation;Chromosome;Citrullination;Completeproteome;DNA-binding;Isopeptidebond;Methylation;Nucleosomecore;Nucleus;Phosphoprotein;Referenceproteome;Ublconjugation	MutS-alpha-histone H4 complex	GO:0000183;GO:0002682;GO:0006325;GO:0006333;GO:0006334;GO:0006335;GO:0006336;GO:0006342;GO:0006355;GO:0006996;GO:0009889;GO:0009890;GO:0009892;GO:0009987;GO:0010468;GO:0010556;GO:0010558;GO:0010605;GO:0010629;GO:0016043;GO:0016458;GO:0019219;GO:0019222;GO:0022607;GO:0031323;GO:0031324;GO:0031326;GO:0031327;GO:0034621;GO:0034622;GO:0034723;GO:0034724;GO:0034728;GO:0040029;GO:0043933;GO:0045595;GO:…	GO:0003676;GO:0003677;GO:0005488	GO:0000228;GO:0000786;GO:0005654;GO:0005694;GO:0016020;GO:0031982;GO:0031988;GO:0032991;GO:0032993;GO:0043226;GO:0043227;GO:0043228;GO:0043229;GO:0043230;GO:0043232;GO:0044421;GO:0044422;GO:0044424;GO:0044427;GO:0044428;GO:0044446;GO:0044464;GO:0065010;GO:0070062	GO:0006325;GO:0006996;GO:0009987;GO:0016043;GO:0016458;GO:0022607;GO:0034622;GO:0040029;GO:0051276;GO:0065003;GO:0065007	GO:0000228;GO:0000786;GO:0005654;GO:0005694;GO:0016020;GO:0031982;GO:0032991;GO:0043226;GO:0043229;GO:0043230;GO:0043232;GO:0044464	IPR001951;IPR007125;IPR009072;IPR019809	Histone_core_D;Histone_H4;Histone_H4_CS;Histone-fold	ko05322		PR00623	HISTONEH4	PS00047	HISTONE_H4		REACT_264471;REACT_27235;REACT_277935;REACT_278269;REACT_280637;REACT_286371;REACT_287050;REACT_291621;REACT_298576;REACT_300687;REACT_305463;REACT_309945;REACT_312383;REACT_316610;REACT_319868;REACT_325952;REACT_326896;REACT_330509;REACT_334621;REACT_341392;REACT_350665;REACT_351456;REACT_354877;REACT_358787;REACT_75800		SM00417	H4	Mus musculus
Rpl24;Gm17430	60S ribosomal protein L24		+	0.00501018	-0.810458	0.570201	16.588	15.4401	16.02	15.806	16.4441	15.3031	16.1444	15.455	15.0843	15.3082				anatomical structure development;axon guidance;biological regulation;biosynthetic process;cell cycle checkpoint;cell cycle process;cellular biosynthetic process;cellular component assembly;cellular component assembly at cellular level;cellular component organization;cellular component organization at cellular level;cellular component organization or biogenesis;cellular component organization or b…	structural constituent of ribosome;structural molecule activity	cell part;cytosolic large ribosomal subunit;extracellular membrane-bounded organelle;extracellular organelle;extracellular region part;extracellular vesicular exosome;intracellular organelle part;intracellular part;large ribosomal subunit;macromolecular complex;membrane;membrane-bounded organelle;membrane-bounded vesicle;organelle;organelle part;ribonucleoprotein complex;vesicle	anatomical structure development;biological regulation;biosynthetic process;cellular component assembly;cellular component organization;cellular macromolecular complex assembly;cellular metabolic process;cellular process;developmental process;locomotion;macromolecular complex assembly;macromolecule metabolic process;metabolic process;primary metabolic process;protein metabolic process;regulation …	cell part;extracellular organelle;macromolecular complex;membrane;organelle;ribonucleoprotein complex;vesicle	Ribosome	Ribosomal_L24e	BACOLOD_RESISTANCE_TO_ALKYLATING_AGENTS_DN;BHATTACHARYA_EMBRYONIC_STEM_CELL;BILANGES_SERUM_AND_RAPAMYCIN_SENSITIVE_GENES;BIOSYNTHETIC_PROCESS;CAGGTA_V$AREB6_01;CAIRO_HEPATOBLASTOMA_CLASSES_UP;CELLULAR_BIOSYNTHETIC_PROCESS;CELLULAR_MACROMOLECULE_METABOLIC_PROCESS;CELLULAR_PROTEIN_METABOLIC_PROCESS;CHNG_MULTIPLE_MYELOMA_HYPERPLOID_UP;chr3q12;GATGKMRGCG_UNKNOWN;GGGAGGRR_V$MAZ_Q6;GNF2_DAP3;GNF2_EIF3S…	Acetylation;Completeproteome;Phosphoprotein;Referenceproteome;Ribonucleoprotein;Ribosomalprotein		GO:0000027;GO:0000075;GO:0006412;GO:0006935;GO:0007093;GO:0007346;GO:0007411;GO:0008152;GO:0009058;GO:0009059;GO:0009605;GO:0009987;GO:0010458;GO:0010564;GO:0016043;GO:0019538;GO:0021545;GO:0021554;GO:0021675;GO:0022402;GO:0022607;GO:0022618;GO:0031290;GO:0032502;GO:0034621;GO:0034622;GO:0034645;GO:0040011;GO:0042221;GO:0042330;GO:0043170;GO:0043933;GO:0044237;GO:0044238;GO:0044249;GO:0044260;GO:…	GO:0003735;GO:0005198	GO:0015934;GO:0016020;GO:0022625;GO:0030529;GO:0031982;GO:0031988;GO:0032991;GO:0043226;GO:0043227;GO:0043230;GO:0044421;GO:0044422;GO:0044424;GO:0044446;GO:0044464;GO:0065010;GO:0070062	GO:0006412;GO:0007346;GO:0008152;GO:0009058;GO:0009605;GO:0009987;GO:0016043;GO:0019538;GO:0022607;GO:0022618;GO:0032502;GO:0034622;GO:0040011;GO:0042221;GO:0043170;GO:0044237;GO:0044238;GO:0048856;GO:0050896;GO:0051726;GO:0065003;GO:0065007	GO:0016020;GO:0030529;GO:0031982;GO:0032991;GO:0043226;GO:0043230;GO:0044464	IPR000988;IPR011017;IPR023441;IPR023442	Ribosomal_L24e_CS;Ribosomal_L24e_dom;Ribosomal_L24e_rel;TRASH_dom	ko03010				PS01073	RIBOSOMAL_L24E		REACT_279505;REACT_292264;REACT_302277;REACT_308559;REACT_311765;REACT_319670;REACT_331340;REACT_340387		SM00746	TRASH	Mus musculus
Rpl13	60S ribosomal protein L13		+	0.00716734	-0.851381	0.554254	17.6924	16.8159	17.3622	17.2743	18.0091	16.5309	17.4103	16.9056	16.1955	16.6608				biosynthetic process;cellular biosynthetic process;cellular macromolecule biosynthetic process;cellular macromolecule metabolic process;cellular metabolic process;cellular process;cellular protein metabolic process;macromolecule biosynthetic process;macromolecule metabolic process;metabolic process;primary metabolic process;protein metabolic process;translation	structural constituent of ribosome;structural molecule activity	cell part;cytoplasm;cytosolic large ribosomal subunit;intracellular membrane-bounded organelle;intracellular non-membrane-bounded organelle;intracellular organelle;intracellular organelle part;intracellular part;large ribosomal subunit;macromolecular complex;membrane;membrane-bounded organelle;non-membrane-bounded organelle;nuclear part;nucleolus;nucleus;organelle;organelle part;ribonucleoprotein…	biosynthetic process;cellular metabolic process;cellular process;macromolecule metabolic process;metabolic process;primary metabolic process;protein metabolic process;translation	cell part;cytoplasm;intracellular membrane-bounded organelle;intracellular non-membrane-bounded organelle;intracellular organelle;macromolecular complex;membrane;nucleolus;nucleus;organelle;ribonucleoprotein complex	Ribosome	Ribosomal_L13e	BENPORATH_MYC_MAX_TARGETS;BILANGES_SERUM_AND_RAPAMYCIN_SENSITIVE_GENES;BIOSYNTHETIC_PROCESS;BLALOCK_ALZHEIMERS_DISEASE_INCIPIENT_UP;BLALOCK_ALZHEIMERS_DISEASE_UP;BROWN_MYELOID_CELL_DEVELOPMENT_UP;CAGNYGKNAAA_UNKNOWN;CASORELLI_ACUTE_PROMYELOCYTIC_LEUKEMIA_UP;CELLULAR_BIOSYNTHETIC_PROCESS;CELLULAR_MACROMOLECULE_METABOLIC_PROCESS;CELLULAR_PROTEIN_METABOLIC_PROCESS;CERVERA_SDHB_TARGETS_1_DN;chr16q24;…	Acetylation;Completeproteome;Phosphoprotein;Referenceproteome;Ribonucleoprotein;Ribosomalprotein	Parvulin-associated pre-rRNP complex	GO:0006412;GO:0008152;GO:0009058;GO:0009059;GO:0009987;GO:0019538;GO:0034645;GO:0043170;GO:0044237;GO:0044238;GO:0044249;GO:0044260;GO:0044267	GO:0003735;GO:0005198	GO:0005634;GO:0005730;GO:0005737;GO:0015934;GO:0016020;GO:0022625;GO:0030529;GO:0032991;GO:0043226;GO:0043227;GO:0043228;GO:0043229;GO:0043231;GO:0043232;GO:0044422;GO:0044424;GO:0044428;GO:0044446;GO:0044464	GO:0006412;GO:0008152;GO:0009058;GO:0009987;GO:0019538;GO:0043170;GO:0044237;GO:0044238	GO:0005634;GO:0005730;GO:0005737;GO:0016020;GO:0030529;GO:0032991;GO:0043226;GO:0043229;GO:0043231;GO:0043232;GO:0044464	IPR001380;IPR018256	Ribosomal_L13e;Ribosomal_L13e_CS	ko03010				PS01104	RIBOSOMAL_L13E		REACT_279505;REACT_292264;REACT_302277;REACT_308559;REACT_311765;REACT_319670;REACT_331340;REACT_340387				Mus musculus
Rps6	40S ribosomal protein S6		+	0.0388805	-0.877711	0.54423	18.3293	17.4506	18.1406	17.5248	18.7722	16.8106	18.2507	17.8156	16.6821	17.1496				activation-induced cell death of T cells;anatomical structure development;anatomical structure morphogenesis;apoptosis;biological regulation;biosynthetic process;carbohydrate homeostasis;cell activation;cell activation involved in immune response;cell cycle checkpoint;cell cycle phase;cell cycle process;cell death;cell development;cell differentiation;cell proliferation;cellular biosynthetic proc…	binding;enzyme binding;kinase binding;protein binding;protein kinase binding;structural constituent of ribosome;structural molecule activity	cell body;cell part;cell projection;cytoplasm;cytoplasmic part;cytosolic small ribosomal subunit;dendrite;intracellular membrane-bounded organelle;intracellular non-membrane-bounded organelle;intracellular organelle;intracellular organelle part;intracellular part;macromolecular complex;membrane;membrane-bounded organelle;neuron projection;non-membrane-bounded organelle;nuclear part;nucleolus;nucl…	anatomical structure development;anatomical structure morphogenesis;biological regulation;biosynthetic process;cell activation;cell death;cell development;cell differentiation;cell proliferation;cellular component assembly;cellular component organization;cellular macromolecular complex assembly;cellular metabolic process;cellular nitrogen compound metabolic process;cellular process;death;developm…	cell body;cell part;cell projection;cytoplasm;intracellular membrane-bounded organelle;intracellular non-membrane-bounded organelle;intracellular organelle;macromolecular complex;membrane;neuron projection;nucleolus;nucleus;organelle;polysome;ribonucleoprotein complex;ribosome;small ribosomal subunit	Insulin signaling pathway;mTOR signaling pathway;Ribosome	Ribosomal_S6e	AGUIRRE_PANCREATIC_CANCER_COPY_NUMBER_DN;BENPORATH_MYC_MAX_TARGETS;BENPORATH_MYC_TARGETS_WITH_EBOX;BILANGES_SERUM_AND_RAPAMYCIN_SENSITIVE_GENES;BILANGES_SERUM_RESPONSE_TRANSLATION;BIOCARTA_IGF1MTOR_PATHWAY;BIOCARTA_MTOR_PATHWAY;CAIRO_HEPATOBLASTOMA_CLASSES_UP;CHEMICAL_HOMEOSTASIS;CHNG_MULTIPLE_MYELOMA_HYPERPLOID_UP;chr9p21;DAIRKEE_CANCER_PRONE_RESPONSE_BPA_E2;DANG_BOUND_BY_MYC;FERNANDEZ_BOUND_BY_…	Acetylation;Completeproteome;Directproteinsequencing;Phosphoprotein;Referenceproteome;Ribonucleoprotein;Ribosomalprotein	Parvulin-associated pre-rRNP complex	GO:0000028;GO:0000075;GO:0000082;GO:0000280;GO:0001775;GO:0001890;GO:0002252;GO:0002263;GO:0002285;GO:0002286;GO:0002309;GO:0002366;GO:0002376;GO:0002521;GO:0006139;GO:0006364;GO:0006396;GO:0006412;GO:0006807;GO:0006915;GO:0006924;GO:0006996;GO:0007067;GO:0007093;GO:0007165;GO:0007346;GO:0007369;GO:0008152;GO:0008219;GO:0008283;GO:0009058;GO:0009059;GO:0009653;GO:0009987;GO:0010564;GO:0010941;GO:…	GO:0003735;GO:0005198;GO:0005488;GO:0005515;GO:0019899;GO:0019900;GO:0019901	GO:0005634;GO:0005730;GO:0005737;GO:0005840;GO:0005844;GO:0015935;GO:0016020;GO:0022627;GO:0030425;GO:0030529;GO:0032991;GO:0042995;GO:0043005;GO:0043226;GO:0043227;GO:0043228;GO:0043229;GO:0043231;GO:0043232;GO:0044297;GO:0044422;GO:0044424;GO:0044428;GO:0044444;GO:0044446;GO:0044464;GO:0048471	GO:0000280;GO:0001775;GO:0002376;GO:0006139;GO:0006364;GO:0006396;GO:0006412;GO:0006807;GO:0006996;GO:0007067;GO:0007165;GO:0007346;GO:0008152;GO:0008219;GO:0008283;GO:0009058;GO:0009653;GO:0009987;GO:0016043;GO:0016070;GO:0016265;GO:0019538;GO:0022607;GO:0022618;GO:0030154;GO:0032501;GO:0032502;GO:0034622;GO:0034641;GO:0042274;GO:0042592;GO:0043170;GO:0044237;GO:0044238;GO:0048285;GO:0048468;GO:…	GO:0005634;GO:0005730;GO:0005737;GO:0005840;GO:0005844;GO:0015935;GO:0016020;GO:0030529;GO:0032991;GO:0042995;GO:0043005;GO:0043226;GO:0043229;GO:0043231;GO:0043232;GO:0044297;GO:0044464	IPR001377;IPR014401;IPR018282	Ribosomal_S6_euk;Ribosomal_S6e;Ribosomal_S6e_CS	ko03010;ko04150;ko04910				PS00578	RIBOSOMAL_S6E		REACT_279505;REACT_283781;REACT_283953;REACT_292264;REACT_292503;REACT_302277;REACT_305839;REACT_308559;REACT_311765;REACT_319670;REACT_331340;REACT_340387				Mus musculus
Rpl7	60S ribosomal protein L7		+	0.0347135	-0.903215	0.534694	17.8706	17.3436	17.3082	16.7212	17.8326	16.1341	18.0208	16.5693	16.6729	16.2204				biosynthetic process;cellular biosynthetic process;cellular component biogenesis;cellular component biogenesis at cellular level;cellular component organization or biogenesis;cellular component organization or biogenesis at cellular level;cellular macromolecule biosynthetic process;cellular macromolecule metabolic process;cellular metabolic process;cellular nitrogen compound metabolic process;cel…	binding;DNA binding;identical protein binding;mRNA binding;nucleic acid binding;protein binding;protein dimerization activity;protein homodimerization activity;RNA binding;structural constituent of ribosome;structural molecule activity	adherens junction;anchoring junction;cell junction;cell part;cell-substrate adherens junction;cell-substrate junction;cytoplasm;cytosolic large ribosomal subunit;extracellular membrane-bounded organelle;extracellular organelle;extracellular region part;extracellular vesicular exosome;focal adhesion;intracellular membrane-bounded organelle;intracellular non-membrane-bounded organelle;intracellular…	biosynthetic process;cellular metabolic process;cellular nitrogen compound metabolic process;cellular process;macromolecule metabolic process;metabolic process;nitrogen compound metabolic process;nucleobase-containing compound metabolic process;primary metabolic process;protein metabolic process;ribosomal large subunit biogenesis;RNA metabolic process;RNA processing;rRNA processing;translation	cell part;cytoplasm;extracellular organelle;intracellular membrane-bounded organelle;intracellular non-membrane-bounded organelle;intracellular organelle;macromolecular complex;membrane;nucleolus;nucleus;organelle;polysome;ribonucleoprotein complex;vesicle	Ribosome	Ribosomal_L30;Ribosomal_L30_N	AACWWCAANK_UNKNOWN;ACEVEDO_LIVER_CANCER_UP;ACEVEDO_NORMAL_TISSUE_ADJACENT_TO_LIVER_TUMOR_UP;ACTAYRNNNCCCR_UNKNOWN;BENPORATH_SOX2_TARGETS;BHATTACHARYA_EMBRYONIC_STEM_CELL;BILANGES_SERUM_AND_RAPAMYCIN_SENSITIVE_GENES;BIOSYNTHETIC_PROCESS;CAMP_UP.V1_DN;CELLULAR_BIOSYNTHETIC_PROCESS;CELLULAR_MACROMOLECULE_METABOLIC_PROCESS;CELLULAR_PROTEIN_METABOLIC_PROCESS;chr8q13;CTTTAAR_UNKNOWN;DEURIG_T_CELL_PROLY…	Acetylation;Completeproteome;Phosphoprotein;Proteomicsidentification;Referenceproteome;Repeat;Ribonucleoprotein;Ribosomalprotein;RNA-binding	Parvulin-associated pre-rRNP complex	GO:0006139;GO:0006364;GO:0006396;GO:0006412;GO:0006807;GO:0008152;GO:0009058;GO:0009059;GO:0009987;GO:0016070;GO:0016072;GO:0019538;GO:0022613;GO:0034470;GO:0034641;GO:0034645;GO:0034660;GO:0042273;GO:0043170;GO:0044085;GO:0044237;GO:0044238;GO:0044249;GO:0044260;GO:0044267;GO:0071840;GO:0071841;GO:0071843;GO:0090304	GO:0003676;GO:0003677;GO:0003723;GO:0003729;GO:0003735;GO:0005198;GO:0005488;GO:0005515;GO:0042802;GO:0042803;GO:0046983	GO:0005634;GO:0005730;GO:0005737;GO:0005844;GO:0005912;GO:0005924;GO:0005925;GO:0015934;GO:0016020;GO:0022625;GO:0030054;GO:0030055;GO:0030529;GO:0031982;GO:0031988;GO:0032991;GO:0043226;GO:0043227;GO:0043228;GO:0043229;GO:0043230;GO:0043231;GO:0043232;GO:0044421;GO:0044422;GO:0044424;GO:0044428;GO:0044446;GO:0044464;GO:0065010;GO:0070062;GO:0070161	GO:0006139;GO:0006364;GO:0006396;GO:0006412;GO:0006807;GO:0008152;GO:0009058;GO:0009987;GO:0016070;GO:0019538;GO:0034641;GO:0042273;GO:0043170;GO:0044237;GO:0044238	GO:0005634;GO:0005730;GO:0005737;GO:0005844;GO:0016020;GO:0030529;GO:0031982;GO:0032991;GO:0043226;GO:0043229;GO:0043230;GO:0043231;GO:0043232;GO:0044464	IPR005998;IPR012988;IPR016082;IPR018038	Ribosomal_L30_CS;Ribosomal_L30_ferredoxin-like;Ribosomal_L30_N;Ribosomal_L7_euk	ko03010				PS00634	RIBOSOMAL_L30		REACT_279505;REACT_292264;REACT_302277;REACT_308559;REACT_311765;REACT_319670;REACT_331340;REACT_340387				Mus musculus
Mecp2	Methyl-CpG-binding protein 2	Methyl-CpG Binding Protein 2 Regulates Microglia and Macrophage Gene Expression in Response to Inflammatory Stimuli.	+	0.00835491	-1.02702	0.490722	18.7131	17.3043	17.5443	17.7945	18.236	16.6755	18.0912	17.3219	16.4876	17.7565				adult behavior;adult locomotory behavior;alcohol metabolic process;amine metabolic process;amine transport;anatomical structure development;associative learning;behavior;behavioral defense response;behavioral fear response;behavioral interaction between organisms;biological regulation;biosynthetic process;brain development;C21-steroid hormone metabolic process;carbohydrate metabolic process;carbo…	binding;chromatin binding;DNA binding;double-stranded DNA binding;double-stranded methylated DNA binding;methyl-CpG binding;mRNA binding;nucleic acid binding;nucleic acid binding transcription factor activity;nucleotide binding;protein binding;protein domain specific binding;protein N-terminus binding;RNA binding;sequence-specific DNA binding;sequence-specific DNA binding transcription factor act…	cell part;chromatin;chromosomal part;cytoplasm;cytoplasmic part;cytosol;extracellular region part;extracellular space;heterochromatin;intracellular membrane-bounded organelle;intracellular organelle;intracellular organelle part;intracellular part;membrane-bounded organelle;nuclear part;nucleoplasm;nucleus;organelle;organelle part	alcohol metabolic process;amine metabolic process;amine transport;anatomical structure development;behavior;behavioral interaction between organisms;biological regulation;biosynthetic process;carbohydrate metabolic process;cell communication;cell differentiation;cell maturation;cell-cell signaling;cellular amino acid metabolic process;cellular component assembly;cellular component organization;ce…	cell part;cytoplasm;cytosol;extracellular space;intracellular membrane-bounded organelle;intracellular organelle;nucleoplasm;nucleus;organelle		MBD	AACTTT_UNKNOWN;AAGCACA,MIR-218;AAGCACT,MIR-520F;ACACTCC,MIR-122A;ACCATTT,MIR-522;ACEVEDO_METHYLATED_IN_LIVER_CANCER_DN;ACTACCT,MIR-196A,MIR-196B;ACTGAAA,MIR-30A-3P,MIR-30E-3P;ACTGCCT,MIR-34B;AGCACTT,MIR-93,MIR-302A,MIR-302B,MIR-302C,MIR-302D,MIR-372,MIR-373,MIR-520E,MIR-520A,MIR-526B,MIR-520B,MIR-520C,MIR-520D;AGCATTA,MIR-155;AGGGCCA,MIR-328;AGTCTTA,MIR-499;BAELDE_DIABETIC_NEPHROPATHY_DN;BIOPOLYM…	Acetylation;Alternativesplicing;Completeproteome;DNA-binding;Nucleus;Phosphoprotein;Referenceproteome;Repeat;Repressor;Transcription;Transcriptionregulation	Hdac1-Mecp2-Rcor1-Sin3a complex;PU.1-associated protein complex;PU.1-Sin3A-Hdac-MeCP2 complex;Smarcb1/Ini1-Smarca2-Mecp2 complex;SWI/SNF chromatin-remodeling complex (Mecp2, Smarc);SWI/SNF-related complex	GO:0000122;GO:0001662;GO:0001666;GO:0001964;GO:0001976;GO:0002087;GO:0002209;GO:0003008;GO:0005975;GO:0006020;GO:0006066;GO:0006082;GO:0006091;GO:0006122;GO:0006139;GO:0006325;GO:0006342;GO:0006349;GO:0006351;GO:0006355;GO:0006357;GO:0006464;GO:0006473;GO:0006475;GO:0006479;GO:0006520;GO:0006541;GO:0006576;GO:0006629;GO:0006644;GO:0006650;GO:0006730;GO:0006807;GO:0006810;GO:0006873;GO:0006950;GO:…	GO:0000166;GO:0001071;GO:0003676;GO:0003677;GO:0003682;GO:0003690;GO:0003700;GO:0003723;GO:0003729;GO:0005488;GO:0005515;GO:0008134;GO:0008327;GO:0010385;GO:0019904;GO:0035197;GO:0043565;GO:0043566;GO:0047485	GO:0000785;GO:0000792;GO:0005615;GO:0005634;GO:0005654;GO:0005737;GO:0005829;GO:0043226;GO:0043227;GO:0043229;GO:0043231;GO:0044421;GO:0044422;GO:0044424;GO:0044427;GO:0044428;GO:0044444;GO:0044446;GO:0044464	GO:0005975;GO:0006066;GO:0006082;GO:0006091;GO:0006139;GO:0006325;GO:0006464;GO:0006520;GO:0006629;GO:0006730;GO:0006807;GO:0006810;GO:0006873;GO:0006950;GO:0006996;GO:0007154;GO:0007267;GO:0007610;GO:0008152;GO:0008213;GO:0009058;GO:0009308;GO:0009405;GO:0009605;GO:0009628;GO:0009791;GO:0009987;GO:0015837;GO:0016043;GO:0016070;GO:0016458;GO:0016568;GO:0016570;GO:0018193;GO:0019538;GO:0019725;GO:…	GO:0005615;GO:0005634;GO:0005654;GO:0005737;GO:0005829;GO:0043226;GO:0043229;GO:0043231;GO:0044464	IPR001739;IPR016177;IPR017353;IPR017956	AT_hook_DNA-bd_motif;DNA-bd_dom;Me_CpG-bd_MeCP2;Methyl_CpG_DNA-bd					PS50982	MBD				SM00384;SM00391	AT_hook;MBD	Mus musculus
Myh11	Myosin-11		+	0.000755688	-1.06958	0.476456	18.0568	16.3167	16.5176	17.6704	17.5097	16.6372	17.8191	17.2658	16.964	16.4652				actin cytoskeleton organization;actin filament-based process;anatomical structure development;anatomical structure formation involved in morphogenesis;cardiac muscle fiber development;cell development;cellular component assembly;cellular component assembly at cellular level;cellular component assembly involved in morphogenesis;cellular component organization;cellular component organization at cel…	adenyl nucleotide binding;adenyl ribonucleotide binding;ATP binding;binding;catalytic activity;hydrolase activity;hydrolase activity, acting on acid anhydrides;hydrolase activity, acting on acid anhydrides, in phosphorus-containing anhydrides;motor activity;nucleoside-triphosphatase activity;nucleotide binding;purine nucleotide binding;purine ribonucleoside triphosphate binding;purine ribonucleot…	actin filament bundle;actomyosin;brush border;cell part;cell projection;contractile fiber;contractile fiber part;cytoplasmic membrane-bounded vesicle;cytoplasmic part;cytoplasmic vesicle;cytoskeletal part;extracellular membrane-bounded organelle;extracellular organelle;extracellular region part;extracellular vesicular exosome;intracellular membrane-bounded organelle;intracellular non-membrane-bou…	anatomical structure development;anatomical structure formation involved in morphogenesis;cell development;cellular component assembly;cellular component organization;cellular macromolecular complex assembly;cellular process;cytoskeleton organization;developmental process;extracellular matrix organization;extracellular structure organization;macromolecular complex assembly;metabolic process;multi…	brush border;cell part;cell projection;cytoplasmic membrane-bounded vesicle;extracellular organelle;intracellular membrane-bounded organelle;intracellular non-membrane-bounded organelle;intracellular organelle;macromolecular complex;organelle;protein complex;vesicle	Tight junction;Viral myocarditis	Myosin_head;Myosin_N;Myosin_tail_1	ACEVEDO_FGFR1_TARGETS_IN_PROSTATE_CANCER_MODEL_DN;ACTIN_CYTOSKELETON_ORGANIZATION_AND_BIOGENESIS;ACTIN_FILAMENT_BASED_PROCESS;AFFAR_YY1_TARGETS_UP;ANATOMICAL_STRUCTURE_DEVELOPMENT;BOQUEST_STEM_CELL_UP;BROWNE_HCMV_INFECTION_48HR_DN;BRUINS_UVC_RESPONSE_LATE;CCAWWNAAGG_V$SRF_Q4;CELL_DEVELOPMENT;CELL_MATURATION;CELLULAR_COMPONENT_ASSEMBLY;chr16p13;CROMER_TUMORIGENESIS_DN;CYTOSKELETON_ORGANIZATION_AND…	Actin-binding;Alternativesplicing;ATP-binding;Calmodulin-binding;Coiledcoil;Completeproteome;Cytoplasm;Directproteinsequencing;Methylation;Motorprotein;Muscleprotein;Myosin;Nucleotide-binding;Phosphoprotein;Proteomicsidentification;Referenceproteome;Thickfilament		GO:0003008;GO:0003012;GO:0006461;GO:0006936;GO:0006939;GO:0006996;GO:0007010;GO:0008152;GO:0009987;GO:0010927;GO:0016043;GO:0022607;GO:0030029;GO:0030036;GO:0030198;GO:0030241;GO:0031033;GO:0031034;GO:0032501;GO:0032502;GO:0034621;GO:0034622;GO:0043062;GO:0043623;GO:0043933;GO:0048251;GO:0048468;GO:0048646;GO:0048739;GO:0048747;GO:0048856;GO:0048869;GO:0055001;GO:0055002;GO:0065003;GO:0071688;GO:…	GO:0000166;GO:0003774;GO:0003824;GO:0005198;GO:0005488;GO:0005524;GO:0008307;GO:0016462;GO:0016787;GO:0016817;GO:0016818;GO:0017076;GO:0017111;GO:0030554;GO:0032553;GO:0032555;GO:0032559;GO:0035639	GO:0001725;GO:0005859;GO:0005903;GO:0016023;GO:0016459;GO:0016460;GO:0030016;GO:0030485;GO:0031410;GO:0031982;GO:0031988;GO:0032432;GO:0032982;GO:0032991;GO:0042470;GO:0042641;GO:0042995;GO:0043226;GO:0043227;GO:0043228;GO:0043229;GO:0043230;GO:0043231;GO:0043232;GO:0043234;GO:0043292;GO:0044421;GO:0044422;GO:0044424;GO:0044430;GO:0044444;GO:0044446;GO:0044449;GO:0044464;GO:0048770;GO:0065010;GO:…	GO:0006461;GO:0006936;GO:0006996;GO:0007010;GO:0008152;GO:0009987;GO:0016043;GO:0022607;GO:0030198;GO:0032501;GO:0032502;GO:0034622;GO:0043062;GO:0048468;GO:0048646;GO:0048856;GO:0065003	GO:0005903;GO:0016023;GO:0031982;GO:0032991;GO:0042995;GO:0043226;GO:0043229;GO:0043230;GO:0043231;GO:0043232;GO:0043234;GO:0044464	IPR000048;IPR001609;IPR002928;IPR004009;IPR027401;IPR027417	IQ_motif_EF-hand-BS;Myosin_head_motor_dom;Myosin_N;Myosin_tail;Myosin-like_IQ_dom;P-loop_NTPase	ko04530;ko05416		PR00193	MYOSINHEAVY	PS50096;PS51456	IQ;MYOSIN_MOTOR		REACT_280640;REACT_324232;REACT_348121;REACT_358414;REACT_359280;REACT_361317;REACT_362237		SM00015;SM00242	IQ;MYSc	Mus musculus
Rpl15;Gm10020	60S ribosomal protein L15;Ribosomal protein L15		+	0.00573538	-1.08718	0.470679	15.7849	14.4201	14.9941	NaN	15.0098	13.9652	15.779	14.1405	14.4281	14.6762				biosynthetic process;cellular biosynthetic process;cellular macromolecule biosynthetic process;cellular macromolecule metabolic process;cellular metabolic process;cellular process;cellular protein metabolic process;macromolecule biosynthetic process;macromolecule metabolic process;metabolic process;primary metabolic process;protein metabolic process;translation	structural constituent of ribosome;structural molecule activity	cell part;cytoplasmic part;cytosolic large ribosomal subunit;extracellular membrane-bounded organelle;extracellular organelle;extracellular region part;extracellular vesicular exosome;intracellular membrane-bounded organelle;intracellular non-membrane-bounded organelle;intracellular organelle;intracellular organelle part;intracellular part;large ribosomal subunit;macromolecular complex;membrane-b…	biosynthetic process;cellular metabolic process;cellular process;macromolecule metabolic process;metabolic process;primary metabolic process;protein metabolic process;translation	cell part;extracellular organelle;intracellular membrane-bounded organelle;intracellular non-membrane-bounded organelle;intracellular organelle;macromolecular complex;nucleus;organelle;ribonucleoprotein complex;ribosome;vesicle	Ribosome	Ribosomal_L15e	ACEVEDO_LIVER_TUMOR_VS_NORMAL_ADJACENT_TISSUE_UP;ACTAYRNNNCCCR_UNKNOWN;BENPORATH_MYC_MAX_TARGETS;BENPORATH_SOX2_TARGETS;BILANGES_SERUM_AND_RAPAMYCIN_SENSITIVE_GENES;BIOSYNTHETIC_PROCESS;BLALOCK_ALZHEIMERS_DISEASE_DN;CAIRO_HEPATOBLASTOMA_CLASSES_UP;CELLULAR_BIOSYNTHETIC_PROCESS;CELLULAR_MACROMOLECULE_METABOLIC_PROCESS;CELLULAR_PROTEIN_METABOLIC_PROCESS;CHNG_MULTIPLE_MYELOMA_HYPERPLOID_UP;chr3p24;C…	Completeproteome;Phosphoprotein;Referenceproteome;Ribonucleoprotein;Ribosomalprotein	Parvulin-associated pre-rRNP complex	GO:0006412;GO:0008152;GO:0009058;GO:0009059;GO:0009987;GO:0019538;GO:0034645;GO:0043170;GO:0044237;GO:0044238;GO:0044249;GO:0044260;GO:0044267	GO:0003735;GO:0005198	GO:0005634;GO:0005840;GO:0015934;GO:0022625;GO:0030529;GO:0031982;GO:0031988;GO:0032991;GO:0043226;GO:0043227;GO:0043228;GO:0043229;GO:0043230;GO:0043231;GO:0043232;GO:0044421;GO:0044422;GO:0044424;GO:0044444;GO:0044446;GO:0044464;GO:0065010;GO:0070062	GO:0006412;GO:0008152;GO:0009058;GO:0009987;GO:0019538;GO:0043170;GO:0044237;GO:0044238	GO:0005634;GO:0005840;GO:0030529;GO:0031982;GO:0032991;GO:0043226;GO:0043229;GO:0043230;GO:0043231;GO:0043232;GO:0044464	IPR000439;IPR012678;IPR020925;IPR024794	Rbsml_L15e_core_dom;Ribosomal_L15e;Ribosomal_L15e_CS;Ribosomal_L23/L15e_core_dom	ko03010				PS01194	RIBOSOMAL_L15E		REACT_279505;REACT_292264;REACT_302277;REACT_308559;REACT_311765;REACT_319670;REACT_331340;REACT_340387				Mus musculus
Flna	Filamin-A		+	0.00838817	-1.09948	0.466684	18.4606	17.4268	18.2262	18.5914	19.9234	17.5769	18.7493	18.1584	17.6072	17.9947				actin crosslink formation;actin cytoskeleton organization;actin cytoskeleton reorganization;actin filament organization;actin filament-based process;anatomical structure formation involved in morphogenesis;anatomical structure morphogenesis;biological adhesion;biological regulation;biosynthetic process;cAMP-mediated signaling;cell adhesion;cell cycle process;cell morphogenesis;cell morphogenesis …	actin binding;actin filament binding;binding;cytoskeletal protein binding;enzyme binding;Fc-gamma receptor I complex binding;glycoprotein binding;GTPase binding;identical protein binding;immunoglobulin receptor binding;kinase binding;molecular transducer activity;protein binding;protein dimerization activity;protein homodimerization activity;protein kinase binding;protein kinase C binding;Rac GTP…	actin cytoskeleton;actin filament;actin filament bundle;adherens junction;anchoring junction;brush border;cell body;cell cortex;cell cortex part;cell junction;cell part;cell projection;cell projection part;cell-substrate adherens junction;cell-substrate junction;chromosomal part;cortical cytoskeleton;cytoplasm;cytoplasmic part;cytoskeletal part;cytoskeleton;cytosol;dendritic shaft;extracellular m…	anatomical structure formation involved in morphogenesis;anatomical structure morphogenesis;biological adhesion;biological regulation;biosynthetic process;cell adhesion;cell morphogenesis;cellular component assembly;cellular component morphogenesis;cellular component organization;cellular localization;cellular membrane organization;cellular metabolic process;cellular nitrogen compound metabolic p…	brush border;cell body;cell cortex;cell part;cell projection;cytoplasm;cytoskeleton;cytosol;extracellular organelle;intracellular membrane-bounded organelle;intracellular non-membrane-bounded organelle;intracellular organelle;macromolecular complex;membrane;neuronal cell body;nucleus;organelle;plasma membrane;protein complex;vesicle	Focal adhesion;MAPK signaling pathway	CH;Filamin	ACEVEDO_FGFR1_TARGETS_IN_PROSTATE_CANCER_MODEL_DN;ACTIN_BINDING;ACTIN_CYTOSKELETON;ACTIN_CYTOSKELETON_ORGANIZATION_AND_BIOGENESIS;ACTIN_FILAMENT_BASED_PROCESS;ACTIN_FILAMENT_BINDING;ANATOMICAL_STRUCTURE_DEVELOPMENT;BAELDE_DIABETIC_NEPHROPATHY_DN;BASAKI_YBX1_TARGETS_UP;BERTUCCI_MEDULLARY_VS_DUCTAL_BREAST_CANCER_DN;BLALOCK_ALZHEIMERS_DISEASE_UP;BOGNI_TREATMENT_RELATED_MYELOID_LEUKEMIA_UP;BORCZUK_MA…	Acetylation;Actin-binding;Alternativesplicing;Ciliumbiogenesis/degradation;Completeproteome;Cytoplasm;Cytoskeleton;Isopeptidebond;Phosphoprotein;Proteomicsidentification;Referenceproteome;Repeat;Ublconjugation		GO:0000226;GO:0000902;GO:0000904;GO:0001837;GO:0006139;GO:0006140;GO:0006351;GO:0006355;GO:0006356;GO:0006366;GO:0006807;GO:0006810;GO:0006996;GO:0007010;GO:0007015;GO:0007017;GO:0007051;GO:0007052;GO:0007155;GO:0007165;GO:0007166;GO:0007186;GO:0007187;GO:0007188;GO:0007193;GO:0007194;GO:0007195;GO:0007212;GO:0008104;GO:0008152;GO:0009058;GO:0009059;GO:0009299;GO:0009653;GO:0009889;GO:0009890;GO:…	GO:0001948;GO:0003779;GO:0004871;GO:0005080;GO:0005102;GO:0005488;GO:0005515;GO:0008092;GO:0008134;GO:0017016;GO:0017048;GO:0017160;GO:0019899;GO:0019900;GO:0019901;GO:0031267;GO:0034987;GO:0034988;GO:0042802;GO:0042803;GO:0046983;GO:0048365;GO:0051015;GO:0051020;GO:0060089	GO:0005634;GO:0005737;GO:0005802;GO:0005829;GO:0005856;GO:0005884;GO:0005886;GO:0005903;GO:0005912;GO:0005924;GO:0005925;GO:0005938;GO:0015629;GO:0016020;GO:0030054;GO:0030055;GO:0030863;GO:0031523;GO:0031982;GO:0031988;GO:0032432;GO:0032991;GO:0042995;GO:0043025;GO:0043198;GO:0043226;GO:0043227;GO:0043228;GO:0043229;GO:0043230;GO:0043231;GO:0043232;GO:0043234;GO:0044297;GO:0044421;GO:0044422;GO:…	GO:0000902;GO:0006139;GO:0006366;GO:0006807;GO:0006810;GO:0006996;GO:0007010;GO:0007155;GO:0007165;GO:0008152;GO:0009058;GO:0009653;GO:0009987;GO:0016043;GO:0016044;GO:0016070;GO:0016192;GO:0016197;GO:0022607;GO:0022610;GO:0031647;GO:0032502;GO:0032989;GO:0034641;GO:0043170;GO:0044237;GO:0044238;GO:0048646;GO:0050896;GO:0051049;GO:0051179;GO:0051234;GO:0051641;GO:0061024;GO:0065007;GO:0070925	GO:0005634;GO:0005737;GO:0005829;GO:0005856;GO:0005886;GO:0005903;GO:0005938;GO:0016020;GO:0031982;GO:0032991;GO:0042995;GO:0043025;GO:0043226;GO:0043229;GO:0043230;GO:0043231;GO:0043232;GO:0043234;GO:0044297;GO:0044464	IPR001298;IPR001589;IPR001715;IPR013783;IPR014756;IPR017868;IPR028559	Actinin_actin-bd_CS;CH-domain;Filamin/ABP280_repeat-like;Filamin/ABP280_rpt;FLN_A/C;Ig_E-set;Ig-like_fold	ko04010;ko04510				PS00019;PS00020;PS50021;PS50194	ACTININ_1;ACTININ_2;CH;FILAMIN_REPEAT		REACT_304203;REACT_307071;REACT_320343;REACT_359280		SM00033;SM00557	CH;IG_FLMN	Mus musculus
Ahnak			+	0.00865815	-1.14034	0.453652	17.6826	16.0874	16.7825	17.3075	18.8319	16.6558	17.3119	17.078	16.5328	16.7224				biological regulation;cellular component assembly;cellular component organization;cellular component organization or biogenesis;macromolecular complex assembly;macromolecular complex subunit organization;protein complex assembly;protein complex subunit organization;protein oligomerization;regulation of biological process;regulation of cellular metabolic process;regulation of cellular process;regu…		actin cytoskeleton;adherens junction;anchoring junction;cell junction;cell part;cell-cell contact zone;cell-cell junction;cell-substrate adherens junction;cell-substrate junction;contractile fiber part;costamere;cytoplasm;cytoplasmic part;cytoskeleton;cytosol;extracellular membrane-bounded organelle;extracellular organelle;extracellular region part;extracellular vesicular exosome;focal adhesion;i…	biological regulation;cellular component assembly;cellular component organization;macromolecular complex assembly;protein complex assembly	cell part;cytoplasm;cytoskeleton;cytosol;extracellular organelle;intracellular membrane-bounded organelle;intracellular non-membrane-bounded organelle;intracellular organelle;membrane;nucleus;organelle;plasma membrane;vesicle		PDZ	ABBUD_LIF_SIGNALING_1_DN;BASSO_B_LYMPHOCYTE_NETWORK;BERTUCCI_MEDULLARY_VS_DUCTAL_BREAST_CANCER_DN;BILD_MYC_ONCOGENIC_SIGNATURE;BOYAULT_LIVER_CANCER_SUBCLASS_G1_UP;BOYLAN_MULTIPLE_MYELOMA_D_DN;BRUINS_UVC_RESPONSE_EARLY_LATE;BRUINS_UVC_RESPONSE_LATE;BRUINS_UVC_RESPONSE_VIA_TP53_GROUP_B;CAMPS_COLON_CANCER_COPY_NUMBER_DN;CHIARETTI_T_ALL_RELAPSE_PROGNOSIS;CHICAS_RB1_TARGETS_CONFLUENT;chr11q12;CROONQUI…	Completeproteome;Proteomicsidentification;Referenceproteome		GO:0006461;GO:0010468;GO:0016043;GO:0019219;GO:0019222;GO:0022607;GO:0031323;GO:0043484;GO:0043933;GO:0050789;GO:0050794;GO:0051171;GO:0051252;GO:0051259;GO:0060255;GO:0065003;GO:0065007;GO:0071822;GO:0071840;GO:0080090		GO:0005634;GO:0005737;GO:0005765;GO:0005774;GO:0005829;GO:0005856;GO:0005886;GO:0005911;GO:0005912;GO:0005924;GO:0005925;GO:0015629;GO:0016020;GO:0030054;GO:0030055;GO:0031090;GO:0031982;GO:0031988;GO:0042383;GO:0043034;GO:0043226;GO:0043227;GO:0043228;GO:0043229;GO:0043230;GO:0043231;GO:0043232;GO:0044291;GO:0044421;GO:0044422;GO:0044424;GO:0044425;GO:0044437;GO:0044444;GO:0044446;GO:0044449;GO:…	GO:0006461;GO:0016043;GO:0022607;GO:0065003;GO:0065007	GO:0005634;GO:0005737;GO:0005829;GO:0005856;GO:0005886;GO:0016020;GO:0031982;GO:0043226;GO:0043229;GO:0043230;GO:0043231;GO:0043232;GO:0044464	IPR001478;IPR002068	A-crystallin/Hsp20_dom;PDZ					PS01031;PS50106	HSP20;PDZ				SM00228	PDZ	Mus musculus
Hspb1	Heat shock protein beta-1	Most likely important	+	0.00362769	-1.17398	0.443198	17.7062	16.258	16.5127	17.7417	18.281	17.2357	17.8904	17.409	16.1043	16.8655				anatomical structure homeostasis;biological adhesion;biological regulation;cell adhesion;cell surface receptor linked signaling pathway;cell-cell adhesion;cellular process;cellular response to chemical stimulus;cellular response to growth factor stimulus;cellular response to organic substance;cellular response to stimulus;cellular response to vascular endothelial growth factor stimulus;enzyme lin…	binding;enzyme binding;enzyme inhibitor activity;enzyme regulator activity;identical protein binding;kinase binding;kinase inhibitor activity;kinase regulator activity;protein binding;protein kinase binding;protein kinase C binding;protein kinase C inhibitor activity;protein kinase inhibitor activity;protein kinase regulator activity;protein serine/threonine kinase inhibitor activity;small conjug…	adherens junction;anchoring junction;cell junction;cell part;cell-substrate adherens junction;cell-substrate junction;contractile fiber;contractile fiber part;cytoplasm;cytoplasmic part;cytoskeletal part;extracellular membrane-bounded organelle;extracellular organelle;extracellular region part;extracellular space;extracellular vesicular exosome;focal adhesion;intracellular;intracellular membrane-…	biological adhesion;biological regulation;cell adhesion;cellular process;homeostatic process;multi-organism process;regulation of protein modification process;response to biotic stimulus;response to chemical stimulus;response to stimulus;response to stress;signal transduction	cell part;cytoplasm;extracellular organelle;extracellular space;intracellular;intracellular membrane-bounded organelle;intracellular non-membrane-bounded organelle;intracellular organelle;macromolecular complex;membrane;nucleus;organelle;plasma membrane;proteasome complex;protein complex;vesicle	Amoebiasis;MAPK signaling pathway;VEGF signaling pathway	HSP20	AACTTT_UNKNOWN;ACEVEDO_LIVER_CANCER_UP;AIYAR_COBRA1_TARGETS_DN;ALONSO_METASTASIS_UP;AMBROSINI_FLAVOPIRIDOL_TREATMENT_TP53;ANTI_APOPTOSIS;APOPTOSIS_GO;BIOCARTA_HSP27_PATHWAY;BIOCARTA_MTA3_PATHWAY;BIOCARTA_P38MAPK_PATHWAY;BIOSYNTHETIC_PROCESS;BLUM_RESPONSE_TO_SALIRASIB_DN;BOYLAN_MULTIPLE_MYELOMA_D_UP;CAIRO_HEPATOBLASTOMA_UP;CELL_DEVELOPMENT;CELL_SURFACE;CELLULAR_BIOSYNTHETIC_PROCESS;CELLULAR_COMPON…	Acetylation;Alternativesplicing;Chaperone;Completeproteome;Cytoplasm;Cytoskeleton;Directproteinsequencing;Nucleus;Phosphoprotein;Proteomicsidentification;Referenceproteome;Stressresponse	Hsp110-Hsc70-Hsp25 complex	GO:0001817;GO:0001819;GO:0001894;GO:0001895;GO:0001932;GO:0006469;GO:0006950;GO:0006986;GO:0007155;GO:0007165;GO:0007166;GO:0007167;GO:0007169;GO:0009607;GO:0009615;GO:0009889;GO:0009891;GO:0009893;GO:0009966;GO:0009987;GO:0010033;GO:0010556;GO:0010557;GO:0010594;GO:0010595;GO:0010604;GO:0010627;GO:0016337;GO:0019220;GO:0019222;GO:0022603;GO:0022610;GO:0023051;GO:0030334;GO:0030335;GO:0031323;GO:…	GO:0004857;GO:0004860;GO:0005080;GO:0005488;GO:0005515;GO:0008426;GO:0019207;GO:0019210;GO:0019887;GO:0019899;GO:0019900;GO:0019901;GO:0030234;GO:0030291;GO:0032182;GO:0042802;GO:0043130	GO:0000502;GO:0005615;GO:0005622;GO:0005634;GO:0005737;GO:0005819;GO:0005886;GO:0005912;GO:0005924;GO:0005925;GO:0016020;GO:0030018;GO:0030054;GO:0030055;GO:0031982;GO:0031988;GO:0032991;GO:0043226;GO:0043227;GO:0043228;GO:0043229;GO:0043230;GO:0043231;GO:0043232;GO:0043234;GO:0043292;GO:0044421;GO:0044422;GO:0044424;GO:0044430;GO:0044444;GO:0044446;GO:0044449;GO:0044464;GO:0065010;GO:0070062;GO:…	GO:0006950;GO:0007155;GO:0007165;GO:0009607;GO:0009987;GO:0022610;GO:0031399;GO:0042221;GO:0042592;GO:0050896;GO:0051704;GO:0065007	GO:0000502;GO:0005615;GO:0005622;GO:0005634;GO:0005737;GO:0005886;GO:0016020;GO:0031982;GO:0032991;GO:0043226;GO:0043229;GO:0043230;GO:0043231;GO:0043232;GO:0043234;GO:0044464	IPR001436;IPR002068;IPR008978	A-crystallin/Hsp20_dom;Alpha-crystallin/HSP;HSP20-like_chaperone	ko04010;ko04370;ko05146		PR00299	ACRYSTALLIN	PS01031	HSP20		REACT_278878;REACT_315885				Mus musculus
Hist1h1b	Histone H1.5		+	0.033314	-1.23436	0.42503	21.2142	19.4644	20.3404	19.7642	20.6228	18.4602	20.1586	18.6952	18.3975	19.8758				anatomical structure development;cellular component assembly;cellular component assembly at cellular level;cellular component organization;cellular component organization at cellular level;cellular component organization or biogenesis;cellular component organization or biogenesis at cellular level;cellular macromolecular complex assembly;cellular macromolecular complex subunit organization;cellul…	binding;DNA binding;nucleic acid binding	cell part;chromosomal part;intracellular membrane-bounded organelle;intracellular organelle;intracellular organelle part;intracellular part;macromolecular complex;membrane-bounded organelle;nucleosome;nucleus;organelle;organelle part;protein-DNA complex	anatomical structure development;cellular component assembly;cellular component organization;cellular macromolecular complex assembly;cellular process;chromatin organization;chromosome organization;developmental process;macromolecular complex assembly;organelle organization	cell part;intracellular membrane-bounded organelle;intracellular organelle;macromolecular complex;nucleosome;nucleus;organelle		Linker_histone	chr6p22;GATTGGY_V$NFY_Q6_01;GSE15659_NAIVE_CD4_TCELL_VS_ACTIVATED_TREG_UP;GSE29618_MONOCYTE_VS_MDC_DAY7_FLU_VACCINE_DN;GSE29618_MONOCYTE_VS_MDC_DN;GSE37416_CTRL_VS_0H_F_TULARENSIS_LVS_NEUTROPHIL_DN;GSE9650_EXHAUSTED_VS_MEMORY_CD8_TCELL_UP;GSE9650_GP33_VS_GP276_LCMV_SPECIFIC_EXHAUSTED_CD8_TCELL_UP;GSE9650_NAIVE_VS_EXHAUSTED_CD8_TCELL_DN;IVANOVA_HEMATOPOIESIS_LATE_PROGENITOR;KRCTCNNNNMANAGC_UNKNOWN…	Acetylation;Chromosome;Citrullination;Completeproteome;DNA-binding;Methylation;Nucleus;Phosphoprotein;Referenceproteome		GO:0006325;GO:0006334;GO:0006996;GO:0007517;GO:0009987;GO:0016043;GO:0022607;GO:0032502;GO:0034621;GO:0034622;GO:0034728;GO:0043933;GO:0048513;GO:0048856;GO:0051276;GO:0061061;GO:0065003;GO:0065004;GO:0071824;GO:0071840;GO:0071841;GO:0071842;GO:0071844	GO:0003676;GO:0003677;GO:0005488	GO:0000786;GO:0005634;GO:0032991;GO:0032993;GO:0043226;GO:0043227;GO:0043229;GO:0043231;GO:0044422;GO:0044424;GO:0044427;GO:0044446;GO:0044464	GO:0006325;GO:0006996;GO:0009987;GO:0016043;GO:0022607;GO:0032502;GO:0034622;GO:0048856;GO:0051276;GO:0065003	GO:0000786;GO:0005634;GO:0032991;GO:0043226;GO:0043229;GO:0043231;GO:0044464	IPR005818;IPR005819;IPR011991	Histone_H1/H5_H15;Histone_H5;WHTH_DNA-bd_dom			PR00624	HISTONEH5	PS51504	H15				SM00526	H15	Mus musculus
Mpo	Myeloperoxidase;Myeloperoxidase heavy chain;Myeloperoxidase light chain		+	0.0242225	-1.45617	0.364459	16.1264	15.8926	16.444	18.486	18.3866	15.1596	17.2978	16.8211	16.0334	16.3576				aging;biological regulation;biosynthetic process;catabolic process;cellular catabolic process;cellular component organization;cellular component organization or biogenesis;cellular metabolic process;cellular process;cellular response to chemical stimulus;cellular response to hydrogen peroxide;cellular response to oxidative stress;cellular response to oxygen radical;cellular response to reactive o…	antioxidant activity;binding;carbohydrate binding;catalytic activity;cation binding;glycosaminoglycan binding;heme binding;heparin binding;ion binding;iron ion binding;metal ion binding;oxidoreductase activity;oxidoreductase activity, acting on peroxide as acceptor;pattern binding;peroxidase activity;polysaccharide binding;tetrapyrrole binding;transition metal ion binding	azurophil granule;cell part;cytoplasmic membrane-bounded vesicle;cytoplasmic part;cytoplasmic vesicle;extracellular membrane-bounded organelle;extracellular organelle;extracellular region part;extracellular space;extracellular vesicular exosome;intracellular membrane-bounded organelle;intracellular organelle;intracellular part;lysosome;lytic vacuole;membrane-bounded organelle;membrane-bounded ves…	aging;biological regulation;biosynthetic process;catabolic process;cellular component organization;cellular metabolic process;cellular process;developmental process;immune system process;metabolic process;multicellular organismal process;multi-organism process;response to abiotic stimulus;response to biotic stimulus;response to chemical stimulus;response to external stimulus;response to extracell…	cell part;cytoplasmic membrane-bounded vesicle;extracellular organelle;extracellular space;intracellular membrane-bounded organelle;intracellular organelle;lysosome;mitochondrion;nucleus;organelle;vacuole;vesicle	Phagosome	An_peroxidase	ABBUD_LIF_SIGNALING_1_UP;ALK_DN.V1_UP;ANTI_APOPTOSIS;ANTIOXIDANT_ACTIVITY;APOPTOSIS_GO;BENPORATH_MYC_TARGETS_WITH_EBOX;BOYLAN_MULTIPLE_MYELOMA_C_D_DN;BOYLAN_MULTIPLE_MYELOMA_PCA1_UP;BYSTRYKH_HEMATOPOIESIS_STEM_CELL_QTL_CIS;BYSTRYKH_SCP2_QTL;CAIRO_LIVER_DEVELOPMENT_DN;CELL_DEVELOPMENT;CHANDRAN_METASTASIS_UP;CHEOK_RESPONSE_TO_HD_MTX_UP;chr17q21;CHROMATIN_BINDING;CYTOPLASM;CYTOPLASMIC_PART;DANG_BOUN…	Calcium;Completeproteome;Disulfidebond;Glycoprotein;Heme;Hydrogenperoxide;Iron;Lysosome;Metal-binding;Nitration;Oxidation;Oxidoreductase;Peroxidase;Referenceproteome;Signal		GO:0000302;GO:0000303;GO:0000305;GO:0001878;GO:0002148;GO:0002149;GO:0002237;GO:0002252;GO:0002376;GO:0002679;GO:0006801;GO:0006950;GO:0006952;GO:0006979;GO:0007568;GO:0008152;GO:0009056;GO:0009058;GO:0009605;GO:0009607;GO:0009612;GO:0009620;GO:0009628;GO:0009987;GO:0009991;GO:0010033;GO:0010035;GO:0016043;GO:0019430;GO:0031667;GO:0032094;GO:0032496;GO:0032501;GO:0032502;GO:0033554;GO:0034367;GO:…	GO:0001871;GO:0003824;GO:0004601;GO:0005488;GO:0005506;GO:0005539;GO:0008201;GO:0016209;GO:0016491;GO:0016684;GO:0020037;GO:0030246;GO:0030247;GO:0043167;GO:0043169;GO:0046872;GO:0046906;GO:0046914	GO:0000323;GO:0005615;GO:0005634;GO:0005739;GO:0005764;GO:0005766;GO:0005773;GO:0016023;GO:0030141;GO:0031410;GO:0031982;GO:0031988;GO:0042582;GO:0043226;GO:0043227;GO:0043229;GO:0043230;GO:0043231;GO:0044421;GO:0044424;GO:0044444;GO:0044464;GO:0065010;GO:0070062	GO:0002376;GO:0006950;GO:0006979;GO:0007568;GO:0008152;GO:0009056;GO:0009058;GO:0009605;GO:0009607;GO:0009628;GO:0009987;GO:0009991;GO:0016043;GO:0032501;GO:0032502;GO:0042221;GO:0044237;GO:0044281;GO:0050896;GO:0051704;GO:0065007	GO:0005615;GO:0005634;GO:0005739;GO:0005764;GO:0005773;GO:0016023;GO:0031982;GO:0043226;GO:0043229;GO:0043230;GO:0043231;GO:0044464	IPR010255;IPR019791;IPR029609	Haem_peroxidase;Haem_peroxidase_animal;MPO	ko04145		PR00457	ANPEROXIDASE	PS00435;PS50292	PEROXIDASE_1;PEROXIDASE_3						Mus musculus
Slc9a3r2	Na(+)/H(+) exchange regulatory cofactor NHE-RF2			1	NaN	#VALUE!	NaN	NaN	NaN	15.7993	16.0031	NaN	NaN	NaN	NaN	NaN				biological regulation;multicellular organismal process;negative regulation of biological process;negative regulation of cell communication;negative regulation of cellular process;negative regulation of phosphatidylinositol 3-kinase cascade;negative regulation of response to stimulus;negative regulation of signal transduction;negative regulation of signaling;neurological system process;regulation …	beta-catenin binding;binding;enzyme binding;phosphatase binding;protein binding;protein C-terminus binding;receptor binding	adherens junction;anchoring junction;apical plasma membrane;cell junction;cell part;cell projection;cell-substrate adherens junction;cell-substrate junction;cytoplasm;endomembrane system;extracellular membrane-bounded organelle;extracellular organelle;extracellular region part;extracellular vesicular exosome;focal adhesion;intracellular membrane-bounded organelle;intracellular non-membrane-bounde…	biological regulation;multicellular organismal process;neurological system process	cell part;cell projection;cytoplasm;endomembrane system;extracellular organelle;intracellular membrane-bounded organelle;intracellular non-membrane-bounded organelle;intracellular organelle;membrane;microvillus;nucleus;organelle;plasma membrane;stereocilium bundle;vesicle	Aldosterone-regulated sodium reabsorption	EBP50_C-term;PDZ	AFFAR_YY1_TARGETS_UP;BENPORATH_MYC_TARGETS_WITH_EBOX;CELLULAR_COMPONENT_ASSEMBLY;chr16p13;CUI_TCF21_TARGETS_2_DN;DANG_BOUND_BY_MYC;ERB2_UP.V1_UP;FERNANDEZ_BOUND_BY_MYC;GAUSSMANN_MLL_AF4_FUSION_TARGETS_C_UP;GOBERT_OLIGODENDROCYTE_DIFFERENTIATION_DN;GRAESSMANN_APOPTOSIS_BY_DOXORUBICIN_UP;GRAESSMANN_RESPONSE_TO_MC_AND_DOXORUBICIN_UP;GROSS_HYPOXIA_VIA_ELK3_UP;GSE17721_12H_VS_24H_GARDIQUIMOD_BMDM_DN;G…	Alternativesplicing;Cellmembrane;Completeproteome;Membrane;Nucleus;Phosphoprotein;Referenceproteome;Repeat		GO:0003008;GO:0007600;GO:0007605;GO:0009966;GO:0009968;GO:0010646;GO:0010648;GO:0014066;GO:0014067;GO:0023051;GO:0023057;GO:0032501;GO:0048519;GO:0048523;GO:0048583;GO:0048585;GO:0050789;GO:0050794;GO:0050877;GO:0050954;GO:0065007	GO:0005102;GO:0005488;GO:0005515;GO:0008013;GO:0008022;GO:0019899;GO:0019902	GO:0005634;GO:0005737;GO:0005886;GO:0005902;GO:0005912;GO:0005924;GO:0005925;GO:0012505;GO:0016020;GO:0016324;GO:0030054;GO:0030055;GO:0031982;GO:0031988;GO:0032420;GO:0032421;GO:0042995;GO:0043226;GO:0043227;GO:0043228;GO:0043229;GO:0043230;GO:0043231;GO:0043232;GO:0044421;GO:0044422;GO:0044424;GO:0044425;GO:0044459;GO:0044464;GO:0065010;GO:0070062;GO:0070161	GO:0032501;GO:0050877;GO:0065007	GO:0005634;GO:0005737;GO:0005886;GO:0005902;GO:0012505;GO:0016020;GO:0031982;GO:0032421;GO:0042995;GO:0043226;GO:0043229;GO:0043230;GO:0043231;GO:0043232;GO:0044464	IPR001478;IPR015098;IPR017300	EBP50_C-term;NaH_exchngr_reg_CF_NHE-RF;PDZ	ko04960				PS50106	PDZ				SM00228	PDZ	Mus musculus
Atpif1	ATPase inhibitor, mitochondrial			1	NaN	#VALUE!	NaN	NaN	NaN	17.6846	13.7423	NaN	NaN	NaN	NaN	NaN				biological regulation;biosynthetic process;cell differentiation;cellular biosynthetic process;cellular chemical homeostasis;cellular component assembly;cellular component organization;cellular component organization or biogenesis;cellular developmental process;cellular homeostasis;cellular ion homeostasis;cellular metabolic process;cellular nitrogen compound biosynthetic process;cellular nitrogen…	angiostatin binding;ATPase binding;ATPase inhibitor activity;ATPase regulator activity;binding;calmodulin binding;enzyme binding;enzyme inhibitor activity;enzyme regulator activity;identical protein binding;nucleoside-triphosphatase regulator activity;protein binding;protein dimerization activity;protein homodimerization activity	cell part;cell surface;cytoplasmic part;intracellular membrane-bounded organelle;intracellular organelle;intracellular organelle part;intracellular part;macromolecular complex;membrane part;membrane-bounded organelle;mitochondrial membrane part;mitochondrial part;mitochondrial proton-transporting ATP synthase complex;mitochondrion;organelle;organelle part;protein complex;proton-transporting ATP s…	biological regulation;biosynthetic process;cell differentiation;cellular component assembly;cellular component organization;cellular homeostasis;cellular ion homeostasis;cellular metabolic process;cellular nitrogen compound metabolic process;cellular process;cofactor metabolic process;developmental process;heterocycle metabolic process;homeostatic process;macromolecular complex assembly;metabolic…	cell part;cell surface;intracellular membrane-bounded organelle;intracellular organelle;macromolecular complex;mitochondrion;organelle;protein complex;proton-transporting two-sector ATPase complex		IATP	AAAYRNCTG_UNKNOWN;ANATOMICAL_STRUCTURE_DEVELOPMENT;ANATOMICAL_STRUCTURE_FORMATION;ANATOMICAL_STRUCTURE_MORPHOGENESIS;ANGIOGENESIS;AUNG_GASTRIC_CANCER;BENPORATH_NANOG_TARGETS;BLALOCK_ALZHEIMERS_DISEASE_DN;CALMODULIN_BINDING;CASORELLI_ACUTE_PROMYELOCYTIC_LEUKEMIA_DN;CELL_PROLIFERATION_GO_0008283;CELL_SURFACE;CELLULAR_COMPONENT_ASSEMBLY;chr1p35;COLDREN_GEFITINIB_RESISTANCE_DN;CYTOPLASM;CYTOPLASMIC_P…	Coiledcoil;Completeproteome;Mitochondrion;Proteomicsidentification;Referenceproteome;Transitpeptide		GO:0001936;GO:0001937;GO:0006140;GO:0006461;GO:0006778;GO:0006779;GO:0006783;GO:0006807;GO:0006873;GO:0008152;GO:0008285;GO:0009058;GO:0009892;GO:0009894;GO:0009987;GO:0016043;GO:0018130;GO:0019219;GO:0019222;GO:0019725;GO:0022607;GO:0030099;GO:0030154;GO:0030218;GO:0030811;GO:0031323;GO:0031324;GO:0031329;GO:0032502;GO:0032780;GO:0033013;GO:0033014;GO:0033121;GO:0034641;GO:0042127;GO:0042168;GO:…	GO:0004857;GO:0005488;GO:0005515;GO:0005516;GO:0019899;GO:0030234;GO:0042030;GO:0042802;GO:0042803;GO:0043532;GO:0046983;GO:0051117;GO:0060589;GO:0060590	GO:0005739;GO:0005753;GO:0009986;GO:0016469;GO:0032991;GO:0043226;GO:0043227;GO:0043229;GO:0043231;GO:0043234;GO:0044422;GO:0044424;GO:0044425;GO:0044429;GO:0044444;GO:0044446;GO:0044455;GO:0044464;GO:0045259	GO:0006461;GO:0006807;GO:0006873;GO:0008152;GO:0009058;GO:0009987;GO:0016043;GO:0019725;GO:0022607;GO:0030154;GO:0032502;GO:0034641;GO:0042440;GO:0042592;GO:0044237;GO:0046483;GO:0051186;GO:0065003;GO:0065007	GO:0005739;GO:0009986;GO:0016469;GO:0032991;GO:0043226;GO:0043229;GO:0043231;GO:0043234;GO:0044464	IPR007648	ATPase_inhibitor_IATP_mt												Mus musculus
Reep5	Receptor expression-enhancing protein			1	NaN	#VALUE!	NaN	NaN	NaN	17.1624	17.3276	NaN	NaN	NaN	NaN	NaN						cell part;extracellular membrane-bounded organelle;extracellular organelle;extracellular region part;extracellular vesicular exosome;integral to membrane;intrinsic to membrane;membrane part;membrane-bounded organelle;membrane-bounded vesicle;organelle;vesicle		cell part;extracellular organelle;organelle;vesicle		TB2_DP1_HVA22	BLALOCK_ALZHEIMERS_DISEASE_DN;BLALOCK_ALZHEIMERS_DISEASE_INCIPIENT_DN;BONOME_OVARIAN_CANCER_SURVIVAL_SUBOPTIMAL_DEBULKING;BROWNE_HCMV_INFECTION_48HR_DN;BURTON_ADIPOGENESIS_6;CHARAFE_BREAST_CANCER_LUMINAL_VS_BASAL_UP;CHARAFE_BREAST_CANCER_LUMINAL_VS_MESENCHYMAL_UP;chr5q22;CROMER_METASTASIS_UP;CYCLIN_D1_KE_.V1_UP;CYCLIN_D1_UP.V1_UP;DEURIG_T_CELL_PROLYMPHOCYTIC_LEUKEMIA_DN;DOANE_BREAST_CANCER_CLASSE…	Completeproteome;Membrane;Proteomicsidentification;Receptor;Referenceproteome;Transmembrane;Transmembranehelix				GO:0016021;GO:0031224;GO:0031982;GO:0031988;GO:0043226;GO:0043227;GO:0043230;GO:0044421;GO:0044425;GO:0044464;GO:0065010;GO:0070062		GO:0031982;GO:0043226;GO:0043230;GO:0044464	IPR004345	TB2_DP1_HVA22												Mus musculus
Rps29;Gm10126	40S ribosomal protein S29			1	NaN	#VALUE!	NaN	NaN	NaN	15.5944	16.8209	NaN	NaN	NaN	NaN	NaN				biosynthetic process;cellular biosynthetic process;cellular macromolecule biosynthetic process;cellular macromolecule metabolic process;cellular metabolic process;cellular process;cellular protein metabolic process;macromolecule biosynthetic process;macromolecule metabolic process;metabolic process;primary metabolic process;protein metabolic process;translation	binding;cation binding;ion binding;metal ion binding;structural constituent of ribosome;structural molecule activity;transition metal ion binding;zinc ion binding	adherens junction;anchoring junction;cell junction;cell part;cell-substrate adherens junction;cell-substrate junction;cytoplasm;cytosolic small ribosomal subunit;extracellular membrane-bounded organelle;extracellular organelle;extracellular region part;extracellular vesicular exosome;focal adhesion;intracellular organelle part;intracellular part;macromolecular complex;membrane-bounded organelle;m…	biosynthetic process;cellular metabolic process;cellular process;macromolecule metabolic process;metabolic process;primary metabolic process;protein metabolic process;translation	cell part;cytoplasm;extracellular organelle;macromolecular complex;organelle;ribonucleoprotein complex;small ribosomal subunit;vesicle	Ribosome	Ribosomal_S14	AAGCACA,MIR-218;AAGCCAT,MIR-135A,MIR-135B;AGGGCCA,MIR-328;BENPORATH_MYC_MAX_TARGETS;BENPORATH_SOX2_TARGETS;CATION_BINDING;chr14q;DANG_BOUND_BY_MYC;DAZARD_RESPONSE_TO_UV_NHEK_UP;DAZARD_UV_RESPONSE_CLUSTER_G1;FLECHNER_PBL_KIDNEY_TRANSPLANT_OK_VS_DONOR_UP;GCM_TPT1;GNF2_DAP3;GNF2_EIF3S6;GNF2_FBL;GNF2_GLTSCR2;GNF2_MBD4;GRADE_COLON_CANCER_UP;GSE10463_CD40L_AND_VA347_VS_CD40L_IN_DC_DN;GSE1460_DP_THYMOCY…	Acetylation;Completeproteome;Metal-binding;Referenceproteome;Ribonucleoprotein;Ribosomalprotein;Zinc		GO:0006412;GO:0008152;GO:0009058;GO:0009059;GO:0009987;GO:0019538;GO:0034645;GO:0043170;GO:0044237;GO:0044238;GO:0044249;GO:0044260;GO:0044267	GO:0003735;GO:0005198;GO:0005488;GO:0008270;GO:0043167;GO:0043169;GO:0046872;GO:0046914	GO:0005737;GO:0005912;GO:0005924;GO:0005925;GO:0015935;GO:0022627;GO:0030054;GO:0030055;GO:0030529;GO:0031982;GO:0031988;GO:0032991;GO:0043226;GO:0043227;GO:0043230;GO:0044421;GO:0044422;GO:0044424;GO:0044446;GO:0044464;GO:0065010;GO:0070062;GO:0070161	GO:0006412;GO:0008152;GO:0009058;GO:0009987;GO:0019538;GO:0043170;GO:0044237;GO:0044238	GO:0005737;GO:0015935;GO:0030529;GO:0031982;GO:0032991;GO:0043226;GO:0043230;GO:0044464	IPR001209;IPR018271	Ribosomal_S14;Ribosomal_S14_CS	ko03010				PS00527	RIBOSOMAL_S14		REACT_279505;REACT_283953;REACT_292264;REACT_292503;REACT_302277;REACT_305839;REACT_308559;REACT_311765;REACT_319670;REACT_331340;REACT_340387				Mus musculus
Tubb4b	Tubulin beta-4B chain			1	NaN	#VALUE!	NaN	NaN	NaN	20.6098	16.2217	NaN	NaN	NaN	NaN	NaN				cellular component assembly;cellular component assembly at cellular level;cellular component organization;cellular component organization at cellular level;cellular component organization or biogenesis;cellular component organization or biogenesis at cellular level;cellular macromolecular complex assembly;cellular macromolecular complex subunit organization;cellular process;cellular protein compl…	binding;catalytic activity;double-stranded RNA binding;GTP binding;GTPase activity;guanyl nucleotide binding;guanyl ribonucleotide binding;hydrolase activity;hydrolase activity, acting on acid anhydrides;hydrolase activity, acting on acid anhydrides, in phosphorus-containing anhydrides;nucleic acid binding;nucleoside-triphosphatase activity;nucleotide binding;purine nucleotide binding;purine ribo…	cell part;cytoplasm;cytoskeletal part;extracellular membrane-bounded organelle;extracellular organelle;extracellular region part;extracellular vesicular exosome;intracellular membrane-bounded organelle;intracellular organelle;intracellular organelle part;intracellular part;macromolecular complex;membrane-bounded organelle;membrane-bounded vesicle;microtubule;myelin sheath;nucleus;organelle;organe…	cellular component assembly;cellular component organization;cellular macromolecular complex assembly;cellular process;macromolecular complex assembly;protein complex assembly;protein polymerization	cell part;cytoplasm;extracellular organelle;intracellular membrane-bounded organelle;intracellular organelle;macromolecular complex;nucleus;organelle;protein complex;vesicle	Gap junction;Pathogenic Escherichia coli infection;Phagosome	Tubulin;Tubulin_C	ACEVEDO_LIVER_CANCER_WITH_H3K9ME3_DN;ACEVEDO_LIVER_TUMOR_VS_NORMAL_ADJACENT_TISSUE_UP;ACEVEDO_NORMAL_TISSUE_ADJACENT_TO_LIVER_TUMOR_DN;AMIT_EGF_RESPONSE_480_HELA;BASAKI_YBX1_TARGETS_UP;BENPORATH_CYCLING_GENES;BENPORATH_ES_1;BLALOCK_ALZHEIMERS_DISEASE_DN;BLUM_RESPONSE_TO_SALIRASIB_DN;BRUINS_UVC_RESPONSE_EARLY_LATE;BURTON_ADIPOGENESIS_PEAK_AT_8HR;CAMP_UP.V1_DN;CHANG_CYCLING_GENES;CHAUHAN_RESPONSE_T…	Acetylation;Completeproteome;Cytoplasm;Cytoskeleton;Directproteinsequencing;GTP-binding;Microtubule;Nucleotide-binding;Phosphoprotein;Referenceproteome		GO:0006461;GO:0007017;GO:0009987;GO:0016043;GO:0022607;GO:0034621;GO:0034622;GO:0043623;GO:0043933;GO:0051258;GO:0065003;GO:0071822;GO:0071840;GO:0071841;GO:0071842;GO:0071844	GO:0000166;GO:0003676;GO:0003723;GO:0003725;GO:0003824;GO:0003924;GO:0005198;GO:0005200;GO:0005488;GO:0005525;GO:0016462;GO:0016787;GO:0016817;GO:0016818;GO:0017076;GO:0017111;GO:0019001;GO:0032553;GO:0032555;GO:0032561;GO:0035639	GO:0005634;GO:0005737;GO:0005874;GO:0031982;GO:0031988;GO:0032991;GO:0043209;GO:0043226;GO:0043227;GO:0043229;GO:0043230;GO:0043231;GO:0043234;GO:0044421;GO:0044422;GO:0044424;GO:0044430;GO:0044446;GO:0044464;GO:0045298;GO:0065010;GO:0070062	GO:0006461;GO:0009987;GO:0016043;GO:0022607;GO:0034622;GO:0051258;GO:0065003	GO:0005634;GO:0005737;GO:0031982;GO:0032991;GO:0043226;GO:0043229;GO:0043230;GO:0043231;GO:0043234;GO:0044464	IPR000217;IPR002453;IPR003008;IPR008280;IPR013838;IPR017975;IPR018316;IPR023123	Beta_tubulin;Beta-tubulin_BS;Tub_FtsZ_C;Tubulin;Tubulin/FtsZ_2-layer-sand-dom;Tubulin_C;Tubulin_CS;Tubulin_FtsZ_GTPase	ko04145;ko04540;ko05130		PR01161;PR01163	BETATUBULIN;TUBULIN	PS00227;PS00228	TUBULIN;TUBULIN_B_AUTOREG		REACT_272448;REACT_276302;REACT_278699;REACT_286537;REACT_295993;REACT_298063;REACT_302653;REACT_306375;REACT_307151;REACT_316383;REACT_319119;REACT_319807;REACT_321346;REACT_328862;REACT_329805;REACT_330163;REACT_332968;REACT_342780;REACT_345278;REACT_351311;REACT_353475;REACT_358203;REACT_358264;REACT_361683		SM00864;SM00865	Tubulin;Tubulin_C	Mus musculus
Scn2b	Sodium channel subunit beta-2			1	NaN	#VALUE!	NaN	NaN	NaN	17.0618	16.8175	NaN	NaN	NaN	NaN	NaN				anatomical structure development;biological regulation;cardiac muscle contraction;cation transport;cellular process;developmental process;establishment of localization;ion transmembrane transport;ion transport;metal ion transport;monovalent inorganic cation transport;multicellular organismal process;muscle contraction;muscle system process;nervous system development;regulation of atrial cardiomyo…	channel regulator activity;sodium channel regulator activity	cation channel complex;cell part;ion channel complex;macromolecular complex;membrane part;plasma membrane part;protein complex;sodium channel complex;voltage-gated sodium channel complex	anatomical structure development;biological regulation;cellular process;developmental process;establishment of localization;ion transport;multicellular organismal process;muscle contraction;regulation of transport;response to chemical stimulus;response to stimulus;transmembrane transport;transport	cell part;macromolecular complex;protein complex		V-set	AAGCCAT,MIR-135A,MIR-135B;ACCAAAG,MIR-9;AGGGCCA,MIR-328;ATAGGAA,MIR-202;CACTGCC,MIR-34A,MIR-34C,MIR-449;CAGGTCC,MIR-492;CAGGTG_V$E12_Q6;CAGTGTT,MIR-141,MIR-200A;CATION_CHANNEL_ACTIVITY;CATION_TRANSMEMBRANE_TRANSPORTER_ACTIVITY;CATION_TRANSPORT;CELL_CELL_SIGNALING;chr11q23;CTCAGGG,MIR-125B,MIR-125A;CTTTGA_V$LEF1_Q2;ENK_UV_RESPONSE_KERATINOCYTE_UP;ESTABLISHMENT_OF_LOCALIZATION;GATED_CHANNEL_ACTIVIT…	Completeproteome;Directproteinsequencing;Disulfidebond;Glycoprotein;Immunoglobulindomain;Ionchannel;Iontransport;Membrane;Referenceproteome;Signal;Sodium;Sodiumchannel;Sodiumtransport;Transmembrane;Transmembranehelix;Transport;Voltage-gatedchannel		GO:0002028;GO:0003008;GO:0003012;GO:0003254;GO:0006810;GO:0006811;GO:0006812;GO:0006814;GO:0006936;GO:0006937;GO:0006941;GO:0006942;GO:0007399;GO:0008016;GO:0009636;GO:0009987;GO:0010959;GO:0015672;GO:0017085;GO:0022898;GO:0030001;GO:0032409;GO:0032412;GO:0032501;GO:0032502;GO:0032844;GO:0032879;GO:0034220;GO:0034762;GO:0034765;GO:0035725;GO:0042221;GO:0043269;GO:0044057;GO:0046684;GO:0048731;GO:…	GO:0016247;GO:0017080	GO:0001518;GO:0032991;GO:0034702;GO:0034703;GO:0034706;GO:0043234;GO:0044425;GO:0044459;GO:0044464	GO:0006810;GO:0006811;GO:0006936;GO:0009987;GO:0032501;GO:0032502;GO:0042221;GO:0048856;GO:0050896;GO:0051049;GO:0051234;GO:0055085;GO:0065007	GO:0032991;GO:0043234;GO:0044464	IPR000920;IPR003599;IPR007110;IPR013106;IPR013783;IPR029873	Ig_sub;Ig_V-set;Ig-like_dom;Ig-like_fold;Myelin_P0_rel;SCN2B			PR00213	MYELINP0	PS50835	IG_LIKE				SM00409	IG	Mus musculus
Clint1	Clathrin interactor 1			1	NaN	#VALUE!	NaN	NaN	NaN	15.7423	16.1474	NaN	NaN	NaN	NaN	NaN				cellular component assembly;cellular component assembly at cellular level;cellular component organization;cellular component organization at cellular level;cellular component organization or biogenesis;cellular component organization or biogenesis at cellular level;cellular macromolecular complex assembly;cellular macromolecular complex subunit organization;cellular membrane organization;cellular…	binding;clathrin binding;lipid binding;protein binding	cell part;clathrin-coated vesicle;coated vesicle;cytoplasmic membrane-bounded vesicle;cytoplasmic part;cytoplasmic vesicle;Golgi apparatus;intracellular membrane-bounded organelle;intracellular organelle;intracellular organelle part;intracellular part;membrane;membrane-bounded organelle;membrane-bounded vesicle;nuclear part;nucleoplasm;organelle;organelle part;perinuclear region of cytoplasm;vesi…	cellular component assembly;cellular component organization;cellular macromolecular complex assembly;cellular membrane organization;cellular process;endocytosis;establishment of localization;macromolecular complex assembly;membrane invagination;membrane organization;organelle organization;protein complex assembly;transport;vesicle organization;vesicle-mediated transport	cell part;cytoplasmic membrane-bounded vesicle;Golgi apparatus;intracellular membrane-bounded organelle;intracellular organelle;membrane;nucleoplasm;organelle;vesicle		ENTH	AACTGGA,MIR-145;ACTAYRNNNCCCR_UNKNOWN;ATCATGA,MIR-433;BAKKER_FOXO3_TARGETS_DN;BARRIER_CANCER_RELAPSE_NORMAL_SAMPLE_UP;BASAKI_YBX1_TARGETS_DN;BROWNE_HCMV_INFECTION_14HR_UP;chr5q33;CREIGHTON_ENDOCRINE_THERAPY_RESISTANCE_3;CTCNANGTGNY_UNKNOWN;CTTTGA_V$LEF1_Q2;CYTOPLASM;CYTOPLASMIC_PART;DACOSTA_UV_RESPONSE_VIA_ERCC3_DN;DANG_BOUND_BY_MYC;EIF4E_DN;FLECHNER_BIOPSY_KIDNEY_TRANSPLANT_REJECTED_VS_OK_DN;GEN…	Alternativesplicing;Completeproteome;Cytoplasm;Cytoplasmicvesicle;Endocytosis;Lipid-binding;Membrane;Phosphoprotein;Proteomicsidentification;Referenceproteome		GO:0006461;GO:0006810;GO:0006897;GO:0006901;GO:0006996;GO:0009987;GO:0010324;GO:0016043;GO:0016044;GO:0016050;GO:0016192;GO:0022607;GO:0034621;GO:0034622;GO:0043623;GO:0043933;GO:0048268;GO:0051234;GO:0061024;GO:0065003;GO:0071822;GO:0071840;GO:0071841;GO:0071842;GO:0071844	GO:0005488;GO:0005515;GO:0008289;GO:0030276	GO:0005654;GO:0005794;GO:0016020;GO:0016023;GO:0030135;GO:0030136;GO:0031410;GO:0031982;GO:0031988;GO:0043226;GO:0043227;GO:0043229;GO:0043231;GO:0044422;GO:0044424;GO:0044428;GO:0044444;GO:0044446;GO:0044464;GO:0048471	GO:0006461;GO:0006810;GO:0006897;GO:0006996;GO:0009987;GO:0010324;GO:0016043;GO:0016044;GO:0016050;GO:0016192;GO:0022607;GO:0034622;GO:0051234;GO:0061024;GO:0065003	GO:0005654;GO:0005794;GO:0016020;GO:0016023;GO:0031982;GO:0043226;GO:0043229;GO:0043231;GO:0044464	IPR008942;IPR013809;IPR030544	CLINT1;ENTH;ENTH_VHS					PS50942	ENTH		REACT_342454		SM00273	ENTH	Mus musculus
Dctn4	Dynactin subunit 4			1	NaN	#VALUE!	NaN	NaN	NaN	15.3939	16.8307	NaN	NaN	NaN	NaN	NaN				establishment of localization;establishment of localization in cell;establishment of nucleus localization;establishment of organelle localization;nuclear migration	binding;protein binding;protein N-terminus binding	cell part;centrosome;contractile fiber part;cytoplasmic dynein complex;cytoplasmic part;cytoskeletal part;dynactin complex;dynein complex;intracellular non-membrane-bounded organelle;intracellular organelle;intracellular organelle part;intracellular part;macromolecular complex;microtubule associated complex;microtubule organizing center;non-membrane-bounded organelle;organelle;organelle part;prot…	establishment of localization	cell part;centrosome;intracellular non-membrane-bounded organelle;intracellular organelle;macromolecular complex;microtubule organizing center;organelle;protein complex	Huntington's disease;Vasopressin-regulated water reabsorption	Dynactin_p62	AAAGACA,MIR-511;ACEVEDO_LIVER_CANCER_UP;ACEVEDO_NORMAL_TISSUE_ADJACENT_TO_LIVER_TUMOR_UP;AGGAAGC,MIR-516-3P;AGGCACT,MIR-515-3P;AGGTGCA,MIR-500;BENPORATH_MYC_MAX_TARGETS;BIDUS_METASTASIS_UP;BUYTAERT_PHOTODYNAMIC_THERAPY_STRESS_UP;CACGTG_V$MYC_Q2;CAFFAREL_RESPONSE_TO_THC_24HR_5_DN;CENTROSOME;chr5q31;CTGCAGY_UNKNOWN;CYTOPLASM;CYTOPLASMIC_PART;CYTOSKELETAL_PART;CYTOSKELETON;DANG_BOUND_BY_MYC;DIAZ_CHR…	Acetylation;Alternativesplicing;Coiledcoil;Completeproteome;Cytoplasm;Cytoskeleton;Phosphoprotein;Referenceproteome		GO:0007097;GO:0040023;GO:0051234;GO:0051649;GO:0051656	GO:0005488;GO:0005515;GO:0047485	GO:0005813;GO:0005815;GO:0005868;GO:0005869;GO:0005875;GO:0030017;GO:0030286;GO:0032991;GO:0043226;GO:0043228;GO:0043229;GO:0043232;GO:0043234;GO:0044422;GO:0044424;GO:0044430;GO:0044444;GO:0044446;GO:0044449;GO:0044464	GO:0051234	GO:0005813;GO:0005815;GO:0032991;GO:0043226;GO:0043229;GO:0043232;GO:0043234;GO:0044464	IPR008603	DCTN4	ko04962;ko05016							REACT_316383				Mus musculus
Tbcb	Tubulin-folding cofactor B			1	NaN	#VALUE!	NaN	NaN	NaN	15.3667	16.8021	NaN	NaN	NaN	NaN	NaN				anatomical structure development;cell differentiation;cellular developmental process;cellular process;developmental process;nervous system development;system development		cell part;cytoplasm;cytoskeletal part;intracellular organelle part;intracellular part;macromolecular complex;microtubule;nuclear part;nucleoplasm;organelle part;protein complex	anatomical structure development;cell differentiation;cellular process;developmental process	cell part;cytoplasm;macromolecular complex;nucleoplasm;protein complex		CAP_GLY;Ubiquitin_2	BENPORATH_EED_TARGETS;BYSTRYKH_HEMATOPOIESIS_STEM_CELL_QTL_CIS;CAIRO_LIVER_DEVELOPMENT_UP;CHICAS_RB1_TARGETS_CONFLUENT;chr19q13;CREIGHTON_ENDOCRINE_THERAPY_RESISTANCE_1;DIAZ_CHRONIC_MEYLOGENOUS_LEUKEMIA_UP;FLECHNER_BIOPSY_KIDNEY_TRANSPLANT_OK_VS_DONOR_UP;GATTGGY_V$NFY_Q6_01;GCM_ACTG1;GCM_CBFB;GCM_CSNK2B;GCM_NPM1;GCM_PPP1CC;GGGCGGR_V$SP1_Q6;GRUETZMANN_PANCREATIC_CANCER_UP;GSE11057_NAIVE_VS_CENT_ME…	3D-structure;Acetylation;Chaperone;Completeproteome;Cytoplasm;Cytoskeleton;Developmentalprotein;Differentiation;Microtubule;Neurogenesis;Phosphoprotein;Referenceproteome;Ublconjugation		GO:0007399;GO:0009987;GO:0030154;GO:0032502;GO:0048731;GO:0048856;GO:0048869		GO:0005654;GO:0005737;GO:0005874;GO:0032991;GO:0043234;GO:0044422;GO:0044424;GO:0044428;GO:0044430;GO:0044446;GO:0044464	GO:0009987;GO:0030154;GO:0032502;GO:0048856	GO:0005654;GO:0005737;GO:0032991;GO:0043234;GO:0044464	IPR000626;IPR000938;IPR029071	CAP-Gly_domain;Ubiquitin-like;Ubiquitin-rel_dom					PS00845;PS50245	CAP_GLY_1;CAP_GLY_2		REACT_319119		SM01052	CAP_GLY	Mus musculus
Erp44	Endoplasmic reticulum resident protein 44			1	NaN	#VALUE!	NaN	NaN	NaN	17.0178	16.243	NaN	NaN	NaN	NaN	NaN				biological regulation;cell redox homeostasis;cellular homeostasis;cellular macromolecule metabolic process;cellular metabolic process;cellular process;cellular protein metabolic process;cellular response to stimulus;cellular response to stress;glycoprotein metabolic process;homeostatic process;macromolecule metabolic process;metabolic process;primary metabolic process;protein folding;protein meta…	catalytic activity;intramolecular oxidoreductase activity;intramolecular oxidoreductase activity, interconverting keto- and enol-groups;intramolecular oxidoreductase activity, transposing S-S bonds;isomerase activity;protein disulfide isomerase activity	cell part;cell surface;cytoplasmic part;endoplasmic reticulum;endoplasmic reticulum lumen;endoplasmic reticulum membrane;endoplasmic reticulum part;endoplasmic reticulum-Golgi intermediate compartment;extracellular membrane-bounded organelle;extracellular organelle;extracellular region part;extracellular vesicular exosome;intracellular membrane-bounded organelle;intracellular organelle;intracellu…	biological regulation;cellular homeostasis;cellular metabolic process;cellular process;homeostatic process;macromolecule metabolic process;metabolic process;primary metabolic process;protein folding;protein metabolic process;response to chemical stimulus;response to stimulus;response to stress	cell part;cell surface;endoplasmic reticulum;extracellular organelle;intracellular membrane-bounded organelle;intracellular organelle;membrane;organelle;vesicle		Thioredoxin	BLALOCK_ALZHEIMERS_DISEASE_UP;BROWNE_HCMV_INFECTION_20HR_UP;BROWNE_HCMV_INFECTION_2HR_UP;BRUINS_UVC_RESPONSE_VIA_TP53_GROUP_A;CELLULAR_HOMEOSTASIS;CELLULAR_LOCALIZATION;CELLULAR_MACROMOLECULE_METABOLIC_PROCESS;CELLULAR_PROTEIN_METABOLIC_PROCESS;chr9q22;CYTOPLASM;CYTOPLASMIC_PART;DAVICIONI_MOLECULAR_ARMS_VS_ERMS_UP;ELLWOOD_MYC_TARGETS_DN;ENDOMEMBRANE_SYSTEM;ENDOPLASMIC_RETICULUM;ENDOPLASMIC_RETICU…	Chaperone;Completeproteome;Disulfidebond;Endoplasmicreticulum;Referenceproteome;Signal		GO:0006457;GO:0006950;GO:0006986;GO:0008152;GO:0009100;GO:0009987;GO:0010033;GO:0019538;GO:0019725;GO:0033554;GO:0034976;GO:0035966;GO:0042221;GO:0042592;GO:0043170;GO:0044237;GO:0044238;GO:0044260;GO:0044267;GO:0045454;GO:0050789;GO:0050794;GO:0050896;GO:0051716;GO:0065007;GO:0065008	GO:0003756;GO:0003824;GO:0016853;GO:0016860;GO:0016862;GO:0016864	GO:0005783;GO:0005788;GO:0005789;GO:0005793;GO:0009986;GO:0016020;GO:0031090;GO:0031974;GO:0031982;GO:0031988;GO:0043226;GO:0043227;GO:0043229;GO:0043230;GO:0043231;GO:0043233;GO:0044421;GO:0044422;GO:0044424;GO:0044425;GO:0044432;GO:0044444;GO:0044446;GO:0044464;GO:0065010;GO:0070013;GO:0070062	GO:0006457;GO:0006950;GO:0008152;GO:0009987;GO:0019538;GO:0019725;GO:0042221;GO:0042592;GO:0043170;GO:0044237;GO:0044238;GO:0050896;GO:0065007	GO:0005783;GO:0009986;GO:0016020;GO:0031982;GO:0043226;GO:0043229;GO:0043230;GO:0043231;GO:0044464	IPR012336;IPR013766	Thioredoxin_domain;Thioredoxin-like_fold					PS00014;PS51352	ER_TARGET;THIOREDOXIN_2						Mus musculus
Actc1;Acta1	Actin, alpha cardiac muscle 1;Actin, alpha skeletal muscle			0.175157	1.61311	3.05911	NaN	19.2201	NaN	16.2244	NaN	17.5737	17.3527	19.6611	19.0207	16.5327				actin cytoskeleton organization;actin filament organization;actin filament-based movement;actin filament-based process;actin-mediated cell contraction;actin-myosin filament sliding;actomyosin structure organization;anatomical structure development;anatomical structure formation involved in morphogenesis;anatomical structure morphogenesis;biological regulation;cardiac muscle contraction;cardiac mu…	adenyl nucleotide binding;adenyl ribonucleotide binding;ATP binding;ATPase activity;binding;catalytic activity;cytoskeletal protein binding;hydrolase activity;hydrolase activity, acting on acid anhydrides;hydrolase activity, acting on acid anhydrides, in phosphorus-containing anhydrides;myosin binding;nucleoside-triphosphatase activity;nucleotide binding;protein binding;purine nucleotide binding;…	actin cytoskeleton;actin filament;actin filament bundle;actomyosin;actomyosin, actin part;adherens junction;anchoring junction;blood microparticle;cell junction;cell part;cell-substrate adherens junction;cell-substrate junction;contractile fiber part;cytoplasm;cytoplasmic part;cytoskeletal part;cytoskeleton;extracellular membrane-bounded organelle;extracellular organelle;extracellular region part…	anatomical structure development;anatomical structure formation involved in morphogenesis;anatomical structure morphogenesis;biological regulation;cell development;cell growth;cellular component assembly;cellular component movement;cellular component organization;cellular process;circulatory system process;cytoskeleton organization;developmental process;growth;metabolic process;multicellular orga…	cell part;cytoplasm;cytoskeleton;extracellular organelle;extracellular space;intracellular non-membrane-bounded organelle;intracellular organelle;macromolecular complex;membrane;organelle;plasma membrane;protein complex;vesicle	Cardiac muscle contraction;Dilated cardiomyopathy;Hypertrophic cardiomyopathy (HCM)	Actin	ACEVEDO_FGFR1_TARGETS_IN_PROSTATE_CANCER_MODEL_DN;ACTIN_CYTOSKELETON;ACTIN_CYTOSKELETON_ORGANIZATION_AND_BIOGENESIS;ACTIN_FILAMENT;ACTIN_FILAMENT_BASED_PROCESS;ACTIN_FILAMENT_ORGANIZATION;ADENYL_NUCLEOTIDE_BINDING;ADENYL_RIBONUCLEOTIDE_BINDING;ADP_BINDING;AFFAR_YY1_TARGETS_UP;AGCATTA,MIR-155;AMIT_EGF_RESPONSE_480_HELA;ANATOMICAL_STRUCTURE_DEVELOPMENT;APRELIKOVA_BRCA1_TARGETS;ATP_BINDING;BANDRES_R…	3D-structure;Acetylation;ATP-binding;Completeproteome;Cytoplasm;Cytoskeleton;Directproteinsequencing;Methylation;Muscleprotein;Nucleotide-binding;Oxidation;Referenceproteome		GO:0003008;GO:0003012;GO:0003013;GO:0003015;GO:0006928;GO:0006936;GO:0006941;GO:0006996;GO:0007010;GO:0007015;GO:0008152;GO:0009605;GO:0009612;GO:0009628;GO:0009653;GO:0009719;GO:0009725;GO:0009987;GO:0009991;GO:0010033;GO:0010035;GO:0010038;GO:0010226;GO:0010927;GO:0010941;GO:0014888;GO:0016043;GO:0016049;GO:0022607;GO:0030029;GO:0030036;GO:0030048;GO:0030239;GO:0030240;GO:0031032;GO:0032501;GO:…	GO:0000166;GO:0003824;GO:0005488;GO:0005515;GO:0005524;GO:0008092;GO:0016462;GO:0016787;GO:0016817;GO:0016818;GO:0016887;GO:0017022;GO:0017076;GO:0017111;GO:0017166;GO:0030554;GO:0032553;GO:0032555;GO:0032559;GO:0035639	GO:0001725;GO:0005615;GO:0005737;GO:0005856;GO:0005865;GO:0005884;GO:0005886;GO:0005912;GO:0005924;GO:0005925;GO:0015629;GO:0016020;GO:0030017;GO:0030054;GO:0030055;GO:0031674;GO:0031982;GO:0031988;GO:0032432;GO:0032991;GO:0042383;GO:0042641;GO:0042643;GO:0043226;GO:0043227;GO:0043228;GO:0043229;GO:0043230;GO:0043232;GO:0043234;GO:0044421;GO:0044422;GO:0044424;GO:0044430;GO:0044444;GO:0044446;GO:…	GO:0003013;GO:0006928;GO:0006936;GO:0006996;GO:0007010;GO:0008152;GO:0009605;GO:0009628;GO:0009653;GO:0009719;GO:0009987;GO:0009991;GO:0016043;GO:0016049;GO:0022607;GO:0032501;GO:0032502;GO:0040007;GO:0042221;GO:0042493;GO:0043500;GO:0048468;GO:0048646;GO:0048856;GO:0050896;GO:0065007	GO:0005615;GO:0005737;GO:0005856;GO:0005886;GO:0016020;GO:0031982;GO:0032991;GO:0043226;GO:0043229;GO:0043230;GO:0043232;GO:0043234;GO:0044464	IPR004000;IPR004001;IPR020902	Actin;Actin/actin-like_CS;Actin_CS	ko04260;ko05410;ko05414		PR00190	ACTIN	PS00406;PS00432;PS01132	ACTINS_1;ACTINS_2;ACTINS_ACT_LIKE		REACT_324616		SM00268	ACTIN	Mus musculus
Eif3a	Eukaryotic translation initiation factor 3 subunit A			1	1.20256	2.30147	15.2104	NaN	NaN	NaN	15.9436	16.7796	NaN	NaN	NaN	NaN				biological regulation;cellular component assembly;cellular component assembly at cellular level;cellular component organization;cellular component organization at cellular level;cellular component organization or biogenesis;cellular component organization or biogenesis at cellular level;cellular macromolecular complex assembly;cellular macromolecular complex subunit organization;cellular process;…	binding;nucleic acid binding;RNA binding;translation factor activity, nucleic acid binding;translation initiation factor activity	cell part;cytoplasm;cytoplasmic part;cytoskeletal part;eukaryotic 43S preinitiation complex;eukaryotic 48S preinitiation complex;eukaryotic translation initiation factor 3 complex;eukaryotic translation initiation factor 3 complex, eIF3m;intracellular membrane-bounded organelle;intracellular non-membrane-bounded organelle;intracellular organelle;intracellular organelle part;intracellular part;mac…	biological regulation;cellular component assembly;cellular component organization;cellular macromolecular complex assembly;cellular process;macromolecular complex assembly;regulation of translation;ribonucleoprotein complex assembly	cell part;cytoplasm;intracellular membrane-bounded organelle;intracellular non-membrane-bounded organelle;intracellular organelle;macromolecular complex;membrane;microtubule organizing center;nucleolus;nucleus;organelle;protein complex;ribonucleoprotein complex	RNA transport	PCI	AATGTGA,MIR-23A,MIR-23B;ACEVEDO_NORMAL_TISSUE_ADJACENT_TO_LIVER_TUMOR_UP;ATTCTTT,MIR-186;BILANGES_SERUM_SENSITIVE_VIA_TSC2;BIOCARTA_EIF_PATHWAY;BIOCARTA_MTOR_PATHWAY;BIOSYNTHETIC_PROCESS;BROWNE_HCMV_INFECTION_14HR_DN;BRUINS_UVC_RESPONSE_EARLY_LATE;BUYTAERT_PHOTODYNAMIC_THERAPY_STRESS_UP;CAAGGAT,MIR-362;CACGTG_V$MYC_Q2;CATTGTYY_V$SOX9_B1;CELLULAR_BIOSYNTHETIC_PROCESS;CELLULAR_COMPONENT_ASSEMBLY;CE…	Acetylation;Coiledcoil;Completeproteome;Cytoplasm;Cytoskeleton;Initiationfactor;Nucleus;Phosphoprotein;Proteinbiosynthesis;Referenceproteome;Repeat;RNAediting		GO:0001731;GO:0001732;GO:0006417;GO:0006446;GO:0009889;GO:0009987;GO:0010468;GO:0010556;GO:0010608;GO:0016043;GO:0019222;GO:0022607;GO:0022618;GO:0031323;GO:0031326;GO:0032268;GO:0034621;GO:0034622;GO:0043933;GO:0050789;GO:0050794;GO:0051246;GO:0060255;GO:0065003;GO:0065007;GO:0071826;GO:0071840;GO:0071841;GO:0071842;GO:0071844;GO:0080090;GO:2000112	GO:0003676;GO:0003723;GO:0003743;GO:0005488;GO:0008135	GO:0005634;GO:0005730;GO:0005737;GO:0005815;GO:0005852;GO:0016020;GO:0016282;GO:0030529;GO:0032991;GO:0033290;GO:0043226;GO:0043227;GO:0043228;GO:0043229;GO:0043231;GO:0043232;GO:0043234;GO:0044422;GO:0044424;GO:0044428;GO:0044430;GO:0044444;GO:0044446;GO:0044464;GO:0070993;GO:0071541	GO:0006417;GO:0009987;GO:0016043;GO:0022607;GO:0022618;GO:0034622;GO:0065003;GO:0065007	GO:0005634;GO:0005730;GO:0005737;GO:0005815;GO:0016020;GO:0030529;GO:0032991;GO:0043226;GO:0043229;GO:0043231;GO:0043232;GO:0043234;GO:0044464	IPR000717;IPR027512	EIF3A;PCI_dom	ko03013							REACT_283953;REACT_292264;REACT_292503;REACT_305839;REACT_308559;REACT_340387		SM00088	PINT	Mus musculus
Grcc10	Protein C10			0.15769	1.13042	2.18922	12.3795	15.5981	13.6658	15.1705	12.6712	15.3925	15.0533	15.712	15.0803	14.2455						cell part;cytoplasm;intracellular part		cell part;cytoplasm		DUF4511		Acetylation;Completeproteome;Cytoplasm;Referenceproteome				GO:0005737;GO:0044424;GO:0044464		GO:0005737;GO:0044464	IPR026317	P_C10												Mus musculus
Gria2	Glutamate receptor 2			0.199058	1.11593	2.16735	13.6429	17.2386	15.0778	17.1101	14.5054	17.0874	15.3696	16.9731	16.4304	14.8302				biological regulation;cell communication;cell surface receptor linked signaling pathway;cell-cell signaling;cellular process;cellular response to stimulus;establishment of localization;glutamate signaling pathway;ion transmembrane transport;ion transport;ionotropic glutamate receptor signaling pathway;neuron-neuron synaptic transmission;regulation of biological process;regulation of cellular proc…	alpha-amino-3-hydroxy-5-methyl-4-isoxazole propionate selective glutamate receptor activity;channel activity;excitatory extracellular ligand-gated ion channel activity;extracellular ligand-gated ion channel activity;extracellular-glutamate-gated ion channel activity;gated channel activity;glutamate receptor activity;ion channel activity;ion transmembrane transporter activity;ionotropic glutamate …	alpha-amino-3-hydroxy-5-methyl-4-isoxazolepropionic acid selective glutamate receptor complex;cell junction;cell part;cell projection;clathrin-coated vesicle;coated vesicle;cytoplasmic membrane-bounded vesicle;cytoplasmic part;cytoplasmic vesicle;dendrite;endoplasmic reticulum;endoplasmic reticulum membrane;endoplasmic reticulum part;integral to membrane;integral to plasma membrane;intracellular …	biological regulation;cell communication;cell-cell signaling;cellular process;establishment of localization;ion transport;response to stimulus;signal transduction;signaling;transmembrane transport;transport	cell part;cell projection;cytoplasmic membrane-bounded vesicle;endoplasmic reticulum;intracellular membrane-bounded organelle;intracellular organelle;macromolecular complex;membrane;neuron projection;organelle;protein complex;receptor complex;synapse;vesicle	Amyotrophic lateral sclerosis (ALS);Long-term depression;Long-term potentiation;Neuroactive ligand-receptor interaction	ANF_receptor;Lig_chan;Lig_chan-Glu_bd	AAGCACA,MIR-218;ABBUD_LIF_SIGNALING_1_DN;BENPORATH_EED_TARGETS;BENPORATH_ES_WITH_H3K27ME3;BENPORATH_PRC2_TARGETS;BENPORATH_SUZ12_TARGETS;BLALOCK_ALZHEIMERS_DISEASE_DN;CATGTAA,MIR-496;CELL_CELL_SIGNALING;CHESLER_BRAIN_HIGHEST_EXPRESSION;chr4q32;CREIGHTON_ENDOCRINE_THERAPY_RESISTANCE_1;CTCCAAG,MIR-432;CTTTGTA,MIR-524;GCTTGAA,MIR-498;GLUTAMATE_RECEPTOR_ACTIVITY;GNF2_MAPT;GOBERT_OLIGODENDROCYTE_DIFFE…	Alternativesplicing;Celljunction;Cellmembrane;Completeproteome;Disulfidebond;Endoplasmicreticulum;Glycoprotein;Ionchannel;Iontransport;Ligand-gatedionchannel;Lipoprotein;Membrane;Palmitate;Phosphoprotein;Postsynapticcellmembrane;Proteomicsidentification;Receptor;Referenceproteome;RNAediting;Signal;Synapse;Transmembrane;Transmembranehelix;Transport	Ng2-Grip1-Glur2 complex	GO:0006810;GO:0006811;GO:0007154;GO:0007165;GO:0007166;GO:0007215;GO:0007267;GO:0007268;GO:0007270;GO:0009987;GO:0023052;GO:0034220;GO:0035235;GO:0035249;GO:0050789;GO:0050794;GO:0050896;GO:0051234;GO:0051716;GO:0055085;GO:0065007	GO:0004871;GO:0004872;GO:0004888;GO:0004970;GO:0004971;GO:0005215;GO:0005216;GO:0005230;GO:0005231;GO:0005234;GO:0008066;GO:0015075;GO:0015267;GO:0015276;GO:0015277;GO:0022803;GO:0022834;GO:0022836;GO:0022838;GO:0022857;GO:0022891;GO:0022892;GO:0038023;GO:0060089	GO:0005783;GO:0005789;GO:0005887;GO:0008021;GO:0008328;GO:0016020;GO:0016021;GO:0016023;GO:0030054;GO:0030135;GO:0030136;GO:0030425;GO:0031090;GO:0031224;GO:0031226;GO:0031410;GO:0031982;GO:0031988;GO:0032281;GO:0032991;GO:0042995;GO:0043005;GO:0043226;GO:0043227;GO:0043229;GO:0043231;GO:0043234;GO:0043235;GO:0044422;GO:0044424;GO:0044425;GO:0044432;GO:0044444;GO:0044446;GO:0044456;GO:0044459;GO:…	GO:0006810;GO:0006811;GO:0007154;GO:0007165;GO:0007267;GO:0009987;GO:0023052;GO:0050896;GO:0051234;GO:0055085;GO:0065007	GO:0005783;GO:0016020;GO:0016023;GO:0031982;GO:0032991;GO:0042995;GO:0043005;GO:0043226;GO:0043229;GO:0043231;GO:0043234;GO:0043235;GO:0044464;GO:0045202	IPR001320;IPR001508;IPR001828;IPR019594;IPR028082	ANF_lig-bd_rcpt;Glu/Gly-bd;Iono_rcpt_met;Iontro_rcpt;Peripla_BP_I	ko04080;ko04720;ko04730;ko05014		PR00177	NMDARECEPTOR				REACT_288866;REACT_322343;REACT_331187		SM00079;SM00918	Lig_chan-Glu_bd;PBPe	Mus musculus
Atl3	Atlastin-3			0.133676	1.09121	2.13052	NaN	15.621	NaN	14.5633	NaN	14.7326	14.2277	16.1065	NaN	NaN				cellular component assembly;cellular component organization;cellular component organization at cellular level;cellular component organization or biogenesis;cellular component organization or biogenesis at cellular level;cellular process;endoplasmic reticulum organization;Golgi organization;macromolecular complex assembly;macromolecular complex subunit organization;organelle organization;protein c…	binding;catalytic activity;GTP binding;GTPase activity;guanyl nucleotide binding;guanyl ribonucleotide binding;hydrolase activity;hydrolase activity, acting on acid anhydrides;hydrolase activity, acting on acid anhydrides, in phosphorus-containing anhydrides;identical protein binding;nucleoside-triphosphatase activity;nucleotide binding;protein binding;purine nucleotide binding;purine ribonucleos…	cell part;cytoplasmic part;endoplasmic reticulum;endoplasmic reticulum membrane;endoplasmic reticulum part;integral to membrane;intracellular membrane-bounded organelle;intracellular organelle;intracellular organelle part;intracellular part;intrinsic to membrane;membrane;membrane part;membrane-bounded organelle;organelle;organelle membrane;organelle part	cellular component assembly;cellular component organization;cellular process;endoplasmic reticulum organization;Golgi organization;macromolecular complex assembly;organelle organization;protein complex assembly	cell part;endoplasmic reticulum;intracellular membrane-bounded organelle;intracellular organelle;membrane;organelle		GBP;GBP_C	AACTTT_UNKNOWN;AACWWCAANK_UNKNOWN;ACTAYRNNNCCCR_UNKNOWN;ACTWSNACTNY_UNKNOWN;ALONSO_METASTASIS_UP;BASAKI_YBX1_TARGETS_UP;BHATI_G2M_ARREST_BY_2METHOXYESTRADIOL_UP;BRUINS_UVC_RESPONSE_LATE;CAGGTA_V$AREB6_01;chr11q13;GCACTTT,MIR-17-5P,MIR-20A,MIR-106A,MIR-106B,MIR-20B,MIR-519D;GGGCGGR_V$SP1_Q6;GRAESSMANN_APOPTOSIS_BY_DOXORUBICIN_DN;GRAESSMANN_APOPTOSIS_BY_SERUM_DEPRIVATION_UP;GSE14000_UNSTIM_VS_16H_L…	Acetylation;Alternativesplicing;Completeproteome;Endoplasmicreticulum;GTP-binding;Hydrolase;Membrane;Nucleotide-binding;Proteomicsidentification;Referenceproteome;Transmembrane;Transmembranehelix		GO:0006461;GO:0006996;GO:0007029;GO:0007030;GO:0009987;GO:0016043;GO:0022607;GO:0043933;GO:0051259;GO:0051260;GO:0065003;GO:0071822;GO:0071840;GO:0071841;GO:0071842	GO:0000166;GO:0003824;GO:0003924;GO:0005488;GO:0005515;GO:0005525;GO:0016462;GO:0016787;GO:0016817;GO:0016818;GO:0017076;GO:0017111;GO:0019001;GO:0032553;GO:0032555;GO:0032561;GO:0035639;GO:0042802	GO:0005783;GO:0005789;GO:0016020;GO:0016021;GO:0031090;GO:0031224;GO:0043226;GO:0043227;GO:0043229;GO:0043231;GO:0044422;GO:0044424;GO:0044425;GO:0044432;GO:0044444;GO:0044446;GO:0044464	GO:0006461;GO:0006996;GO:0007029;GO:0007030;GO:0009987;GO:0016043;GO:0022607;GO:0065003	GO:0005783;GO:0016020;GO:0043226;GO:0043229;GO:0043231;GO:0044464	IPR003191;IPR015894;IPR027417;IPR030386	G_GB1_RHD3_dom;Guanylate-bd_C;Guanylate-bd_N;P-loop_NTPase					PS51715	G_GB1_RHD3						Mus musculus
Sirpa	Tyrosine-protein phosphatase non-receptor type substrate 1			0.117442	1.04155	2.05843	16.8417	19.1705	17.4052	18.8521	16.5061	18.9436	18.6177	19.3798	18.8698	18.7068				actin cytoskeleton organization;actin filament organization;actin filament-based process;biological adhesion;biological regulation;cell adhesion;cell differentiation;cell migration;cell motility;cell recognition;cell-matrix adhesion;cell-substrate adhesion;cellular component movement;cellular component organization;cellular component organization at cellular level;cellular component organization …		cell part;extracellular membrane-bounded organelle;extracellular organelle;extracellular region part;extracellular vesicular exosome;integral to membrane;integral to plasma membrane;intrinsic to membrane;intrinsic to plasma membrane;membrane;membrane part;membrane-bounded organelle;membrane-bounded vesicle;organelle;plasma membrane;plasma membrane part;vesicle	biological adhesion;biological regulation;cell adhesion;cell differentiation;cell motility;cell recognition;cellular component movement;cellular component organization;cellular membrane organization;cellular process;cytoskeleton organization;developmental process;locomotion;membrane invagination;membrane organization;organelle organization;regulation of transport	cell part;extracellular organelle;membrane;organelle;plasma membrane;vesicle	Osteoclast differentiation	C1-set;V-set	AAAYRNCTG_UNKNOWN;AATGTGA,MIR-23A,MIR-23B;ACEVEDO_LIVER_CANCER_DN;BAKKER_FOXO3_TARGETS_UP;BCAT_BILD_ET_AL_UP;BHATI_G2M_ARREST_BY_2METHOXYESTRADIOL_DN;BIDUS_METASTASIS_DN;BMI1_DN.V1_UP;BOYAULT_LIVER_CANCER_SUBCLASS_G5_DN;BROWN_MYELOID_CELL_DEVELOPMENT_UP;BROWNE_HCMV_INFECTION_14HR_DN;BROWNE_HCMV_INFECTION_30MIN_DN;BYSTRYKH_HEMATOPOIESIS_STEM_CELL_QTL_TRANS;CAGGTA_V$AREB6_01;CAGGTG_V$E12_Q6;CHARAFE…	3D-structure;Alternativesplicing;Completeproteome;Directproteinsequencing;Disulfidebond;Glycoprotein;Immunoglobulindomain;Membrane;Phosphoprotein;Polymorphism;Proteomicsidentification;Referenceproteome;Repeat;SH3-binding;Signal;Transmembrane;Transmembranehelix	Shps1-Fyb-Skap55r complex;Shps1-Pyk2 complex;Sirpa-Pik3cg complex	GO:0002244;GO:0006910;GO:0006911;GO:0006928;GO:0006996;GO:0007010;GO:0007015;GO:0007155;GO:0007160;GO:0008037;GO:0009987;GO:0010324;GO:0016043;GO:0016044;GO:0016477;GO:0022610;GO:0030029;GO:0030036;GO:0030100;GO:0030154;GO:0031589;GO:0032502;GO:0032879;GO:0040011;GO:0045807;GO:0048518;GO:0048522;GO:0048869;GO:0048870;GO:0050764;GO:0050766;GO:0050789;GO:0050794;GO:0051049;GO:0051050;GO:0051128;GO:…		GO:0005886;GO:0005887;GO:0016020;GO:0016021;GO:0031224;GO:0031226;GO:0031982;GO:0031988;GO:0043226;GO:0043227;GO:0043230;GO:0044421;GO:0044425;GO:0044459;GO:0044464;GO:0065010;GO:0070062	GO:0006928;GO:0006996;GO:0007010;GO:0007155;GO:0008037;GO:0009987;GO:0010324;GO:0016043;GO:0016044;GO:0022610;GO:0030154;GO:0032502;GO:0040011;GO:0048870;GO:0051049;GO:0061024;GO:0065007	GO:0005886;GO:0016020;GO:0031982;GO:0043226;GO:0043230;GO:0044464	IPR003006;IPR003597;IPR003599;IPR007110;IPR013106;IPR013783	Ig/MHC_CS;Ig_C1-set;Ig_sub;Ig_V-set;Ig-like_dom;Ig-like_fold	ko04380				PS00290;PS50835	IG_LIKE;IG_MHC		REACT_278886;REACT_320278;REACT_349677		SM00407;SM00409	IG;IGc1	Mus musculus
Pgm1;Pgm2	Phosphoglucomutase-1			0.124393	1.03476	2.04877	15.0628	18.2904	17.2636	18.0867	16.0996	17.9791	17.644	18.1144	17.7902	17.1105				alcohol catabolic process;alcohol metabolic process;biosynthetic process;carbohydrate biosynthetic process;carbohydrate catabolic process;carbohydrate metabolic process;catabolic process;cellular biosynthetic process;cellular carbohydrate biosynthetic process;cellular carbohydrate catabolic process;cellular carbohydrate metabolic process;cellular glucan metabolic process;cellular macromolecule bi…	binding;catalytic activity;cation binding;intramolecular transferase activity;intramolecular transferase activity, phosphotransferases;ion binding;isomerase activity;magnesium ion binding;metal ion binding;phosphoglucomutase activity	actin cytoskeleton;cell part;cytoplasmic part;cytoskeleton;cytosol;extracellular membrane-bounded organelle;extracellular organelle;extracellular region part;extracellular vesicular exosome;intracellular non-membrane-bounded organelle;intracellular organelle;intracellular part;membrane-bounded organelle;membrane-bounded vesicle;non-membrane-bounded organelle;organelle;vesicle	alcohol metabolic process;biosynthetic process;carbohydrate metabolic process;catabolic process;cellular metabolic process;cellular process;energy reserve metabolic process;generation of precursor metabolites and energy;macromolecule metabolic process;metabolic process;polysaccharide metabolic process;primary metabolic process;small molecule metabolic process	cell part;cytoskeleton;cytosol;extracellular organelle;intracellular non-membrane-bounded organelle;intracellular organelle;organelle;vesicle	Amino sugar and nucleotide sugar metabolism;Galactose metabolism;Glycolysis / Gluconeogenesis;Pentose phosphate pathway;Purine metabolism;Starch and sucrose metabolism;Streptomycin biosynthesis	PGM_PMM_I;PGM_PMM_II;PGM_PMM_III;PGM_PMM_IV	AAAYWAACM_V$HFH4_01;ACEVEDO_LIVER_CANCER_DN;ACEVEDO_NORMAL_TISSUE_ADJACENT_TO_LIVER_TUMOR_DN;BIOCARTA_FEEDER_PATHWAY;BLALOCK_ALZHEIMERS_DISEASE_DN;BOSCO_ALLERGEN_INDUCED_TH2_ASSOCIATED_MODULE;BRUINS_UVC_RESPONSE_EARLY_LATE;BRUINS_UVC_RESPONSE_LATE;BRUINS_UVC_RESPONSE_VIA_TP53_GROUP_D;BURTON_ADIPOGENESIS_6;CACTGCC,MIR-34A,MIR-34C,MIR-449;CAIRO_LIVER_DEVELOPMENT_DN;CHANG_CORE_SERUM_RESPONSE_UP;CHAR…	Acetylation;Carbohydratemetabolism;Completeproteome;Cytoplasm;Glucosemetabolism;Isomerase;Magnesium;Metal-binding;Phosphoprotein;Referenceproteome		GO:0000271;GO:0005975;GO:0005976;GO:0005977;GO:0005978;GO:0005996;GO:0006006;GO:0006012;GO:0006066;GO:0006073;GO:0006091;GO:0006112;GO:0008152;GO:0009056;GO:0009058;GO:0009059;GO:0009250;GO:0009987;GO:0015980;GO:0016051;GO:0016052;GO:0019318;GO:0019320;GO:0019388;GO:0033692;GO:0034637;GO:0034645;GO:0043170;GO:0044042;GO:0044237;GO:0044238;GO:0044249;GO:0044260;GO:0044262;GO:0044264;GO:0044275;GO:…	GO:0000287;GO:0003824;GO:0004614;GO:0005488;GO:0016853;GO:0016866;GO:0016868;GO:0043167;GO:0043169;GO:0046872	GO:0005829;GO:0005856;GO:0015629;GO:0031982;GO:0031988;GO:0043226;GO:0043227;GO:0043228;GO:0043229;GO:0043230;GO:0043232;GO:0044421;GO:0044424;GO:0044444;GO:0044464;GO:0065010;GO:0070062	GO:0005975;GO:0005976;GO:0006066;GO:0006091;GO:0006112;GO:0008152;GO:0009056;GO:0009058;GO:0009987;GO:0043170;GO:0044237;GO:0044238;GO:0044281	GO:0005829;GO:0005856;GO:0031982;GO:0043226;GO:0043229;GO:0043230;GO:0043232;GO:0044464	IPR005841;IPR005843;IPR005844;IPR005845;IPR005846;IPR016055;IPR016066	A-D-PHexomutase_a/b/a-I;A-D-PHexomutase_a/b/a-I/II/III;A-D-PHexomutase_a/b/a-II;A-D-PHexomutase_a/b/a-III;A-D-PHexomutase_C;A-D-PHexomutase_CS;Alpha-D-phosphohexomutase_SF	ko00010;ko00030;ko00052;ko00230;ko00500;ko00520;ko00521		PR00509	PGMPMM	PS00710	PGM_PMM		REACT_292811;REACT_292921;REACT_296113				Mus musculus
Slc1a2	Amino acid transporter;Excitatory amino acid transporter 2			0.286356	1.03446	2.04835	17.567	21.037	18.6041	21.0998	18.1402	21.5755	20.77	21.2497	20.2286	19.8772				acidic amino acid transport;adult behavior;aging;amine transport;amino acid import;amino acid transport;anatomical structure development;anion transport;aspartate transport;behavior;biological regulation;carboxylic acid transport;cell communication;cellular process;cellular response to external stimulus;cellular response to extracellular stimulus;cellular response to stimulus;D-amino acid transpo…	acidic amino acid transmembrane transporter activity;active transmembrane transporter activity;amine transmembrane transporter activity;amino acid transmembrane transporter activity;anion transmembrane transporter activity;anion:cation symporter activity;carboxylic acid transmembrane transporter activity;cation transmembrane transporter activity;cation:amino acid symporter activity;dicarboxylic a…	axolemma;axon;axon part;cell part;cell projection;cell projection membrane;cell projection part;integral to membrane;integral to plasma membrane;intrinsic to membrane;intrinsic to plasma membrane;leading edge membrane;membrane part;neuron projection;neuron projection membrane;plasma membrane part	aging;amine transport;amino acid transport;anatomical structure development;behavior;biological regulation;cell communication;cellular process;developmental process;establishment of localization;growth;ion transport;multicellular organismal process;organic acid transport;regulation of transport;response to abiotic stimulus;response to chemical stimulus;response to drug;response to endogenous stim…	cell part;cell projection;neuron projection	Amyotrophic lateral sclerosis (ALS)	SDF	AACTGGA,MIR-145;AAGCACA,MIR-218;ACTGTGA,MIR-27A,MIR-27B;ACTIVE_TRANSMEMBRANE_TRANSPORTER_ACTIVITY;AMINE_TRANSMEMBRANE_TRANSPORTER_ACTIVITY;AMINE_TRANSPORT;AMINO_ACID_TRANSMEMBRANE_TRANSPORTER_ACTIVITY;AMINO_ACID_TRANSPORT;BENPORATH_EED_TARGETS;BENPORATH_ES_WITH_H3K27ME3;BENPORATH_PRC2_TARGETS;BENPORATH_SUZ12_TARGETS;BRUINS_UVC_RESPONSE_EARLY_LATE;CACTTTG,MIR-520G,MIR-520H;CAGTATT,MIR-200B,MIR-200…	Alternativesplicing;Completeproteome;Directproteinsequencing;Glycoprotein;Lipoprotein;Membrane;Palmitate;Phosphoprotein;Proteomicsidentification;Referenceproteome;Symport;Transmembrane;Transmembranehelix;Transport		GO:0001101;GO:0006810;GO:0006811;GO:0006820;GO:0006865;GO:0006950;GO:0007154;GO:0007399;GO:0007568;GO:0007610;GO:0007632;GO:0009314;GO:0009416;GO:0009605;GO:0009611;GO:0009628;GO:0009719;GO:0009987;GO:0009991;GO:0010033;GO:0010243;GO:0010259;GO:0010827;GO:0010828;GO:0014075;GO:0015711;GO:0015800;GO:0015807;GO:0015810;GO:0015813;GO:0015837;GO:0015849;GO:0021537;GO:0030534;GO:0031668;GO:0032501;GO:…	GO:0005215;GO:0005275;GO:0005283;GO:0005310;GO:0005313;GO:0005342;GO:0005343;GO:0005416;GO:0008324;GO:0008509;GO:0015075;GO:0015077;GO:0015081;GO:0015171;GO:0015172;GO:0015179;GO:0015291;GO:0015293;GO:0015294;GO:0015296;GO:0015370;GO:0015501;GO:0017153;GO:0022804;GO:0022857;GO:0022890;GO:0022891;GO:0022892;GO:0046873;GO:0046943	GO:0005887;GO:0016021;GO:0030424;GO:0030673;GO:0031224;GO:0031226;GO:0031253;GO:0031256;GO:0032589;GO:0033267;GO:0042995;GO:0043005;GO:0044425;GO:0044459;GO:0044463;GO:0044464	GO:0006810;GO:0006811;GO:0006865;GO:0006950;GO:0007154;GO:0007568;GO:0007610;GO:0009605;GO:0009628;GO:0009719;GO:0009987;GO:0009991;GO:0015837;GO:0015849;GO:0032501;GO:0032502;GO:0040007;GO:0042221;GO:0042493;GO:0048856;GO:0050896;GO:0051049;GO:0051234;GO:0065007	GO:0042995;GO:0043005;GO:0044464	IPR001991;IPR018107	Na-dicarboxylate_symporter;Na-dicarboxylate_symporter_CS	ko05014		PR00173	EDTRNSPORT	PS00713;PS00714	NA_DICARBOXYL_SYMP_1;NA_DICARBOXYL_SYMP_2		REACT_277017;REACT_287745;REACT_298432				Mus musculus
Cryba4	Beta-crystallin A4			0.0789865	1.02375	2.03319	16.2488	18.0859	18.2379	17.9253	15.7949	17.9991	17.8241	18.5008	16.9447	18.0636				anatomical structure development;camera-type eye development;developmental process;eye development;multicellular organismal process;neurological system process;organ development;sensory organ development;sensory perception;sensory perception of light stimulus;system process;visual perception	structural constituent of eye lens;structural molecule activity		anatomical structure development;developmental process;multicellular organismal process;neurological system process			Crystall	AGUIRRE_PANCREATIC_CANCER_COPY_NUMBER_DN;BOYLAN_MULTIPLE_MYELOMA_C_D_DN;BOYLAN_MULTIPLE_MYELOMA_PCA1_UP;chr22q11;DAZARD_RESPONSE_TO_UV_NHEK_UP;DAZARD_UV_RESPONSE_CLUSTER_G1;GSE13411_NAIVE_VS_IGM_MEMORY_BCELL_UP;GSE13411_NAIVE_VS_MEMORY_BCELL_UP;GSE17721_PAM3CSK4_VS_GADIQUIMOD_1H_BMDM_DN;GSE17721_PAM3CSK4_VS_GADIQUIMOD_2H_BMDM_UP;GSE17721_POLYIC_VS_CPG_2H_BMDM_UP;GSE17721_POLYIC_VS_PAM3CSK4_1H_BMD…	Acetylation;Completeproteome;Eyelensprotein;Referenceproteome;Repeat		GO:0001654;GO:0003008;GO:0007423;GO:0007600;GO:0007601;GO:0032501;GO:0032502;GO:0043010;GO:0048513;GO:0048856;GO:0050877;GO:0050953	GO:0005198;GO:0005212		GO:0032501;GO:0032502;GO:0048856;GO:0050877		IPR001064;IPR011024	Beta/gamma_crystallin;G_crystallin-rel			PR01367	BGCRYSTALLIN	PS50915	CRYSTALLIN_BETA_GAMMA				SM00247	XTALbg	Mus musculus
Calb1	Calbindin			0.232982	1.01715	2.02392	13.4768	16.8674	14.3334	16.4448	13.5883	16.3105	15.6169	16.4014	16.2047	14.6756				anatomical structure development;anatomical structure formation involved in morphogenesis;behavior;biological regulation;calcium ion homeostasis;cation homeostasis;cellular calcium ion homeostasis;cellular cation homeostasis;cellular chemical homeostasis;cellular divalent inorganic cation homeostasis;cellular homeostasis;cellular ion homeostasis;cellular metal ion homeostasis;cellular process;cel…	binding;calcium ion binding;cation binding;ion binding;lipid binding;metal ion binding;steroid binding;transition metal ion binding;vitamin binding;vitamin D binding;zinc ion binding	axon;cell body;cell part;cell projection;cytoplasm;cytoplasmic part;cytosol;dendrite;extracellular membrane-bounded organelle;extracellular organelle;extracellular region part;extracellular vesicular exosome;intracellular;intracellular membrane-bounded organelle;intracellular organelle;intracellular part;membrane-bounded organelle;membrane-bounded vesicle;neuron projection;neuronal cell body;nucl…	anatomical structure development;anatomical structure formation involved in morphogenesis;behavior;biological regulation;cellular homeostasis;cellular ion homeostasis;cellular process;developmental process;homeostatic process;multicellular organismal process;neurological system process;response to chemical stimulus;response to stimulus	cell body;cell part;cell projection;cytoplasm;cytosol;extracellular organelle;intracellular;intracellular membrane-bounded organelle;intracellular organelle;neuron projection;neuronal cell body;nucleus;organelle;synapse;vesicle	Endocrine and other factor-regulated calcium reabsorption	EF-hand_6;EF-hand_7	AACTTT_UNKNOWN;ACOSTA_PROLIFERATION_INDEPENDENT_MYC_TARGETS_DN;ATTCTTT,MIR-186;AZARE_NEOPLASTIC_TRANSFORMATION_BY_STAT3_DN;BENPORATH_NANOG_TARGETS;CAGGTG_V$E12_Q6;CAGNWMCNNNGAC_UNKNOWN;CAHOY_NEURONAL;CALCIUM_ION_BINDING;CATION_BINDING;chr8p11;DEMAGALHAES_AGING_DN;DORSAM_HOXA9_TARGETS_UP;FLECHNER_BIOPSY_KIDNEY_TRANSPLANT_REJECTED_VS_OK_DN;GGCCAGT,MIR-193A,MIR-193B;GSE17721_CTRL_VS_GARDIQUIMOD_4H_B…	Acetylation;Calcium;Completeproteome;Directproteinsequencing;Metal-binding;Referenceproteome;Repeat;VitaminD		GO:0003008;GO:0006873;GO:0006874;GO:0006875;GO:0007610;GO:0007611;GO:0007613;GO:0007614;GO:0007616;GO:0007626;GO:0009888;GO:0009987;GO:0010033;GO:0010646;GO:0010842;GO:0019725;GO:0023051;GO:0030003;GO:0031644;GO:0032501;GO:0032502;GO:0035295;GO:0035502;GO:0042221;GO:0042592;GO:0044057;GO:0048167;GO:0048646;GO:0048856;GO:0048878;GO:0050789;GO:0050794;GO:0050801;GO:0050804;GO:0050877;GO:0050890;GO:…	GO:0005488;GO:0005496;GO:0005499;GO:0005509;GO:0008270;GO:0008289;GO:0019842;GO:0043167;GO:0043169;GO:0046872;GO:0046914	GO:0005622;GO:0005634;GO:0005737;GO:0005829;GO:0030424;GO:0030425;GO:0031982;GO:0031988;GO:0042995;GO:0043005;GO:0043025;GO:0043226;GO:0043227;GO:0043229;GO:0043230;GO:0043231;GO:0044297;GO:0044421;GO:0044424;GO:0044444;GO:0044464;GO:0045202;GO:0065010;GO:0070062	GO:0006873;GO:0007610;GO:0009987;GO:0019725;GO:0032501;GO:0032502;GO:0042221;GO:0042592;GO:0048646;GO:0048856;GO:0050877;GO:0050896;GO:0065007	GO:0005622;GO:0005634;GO:0005737;GO:0005829;GO:0031982;GO:0042995;GO:0043005;GO:0043025;GO:0043226;GO:0043229;GO:0043230;GO:0043231;GO:0044297;GO:0044464;GO:0045202	IPR002048;IPR011992;IPR018247;IPR029634	Calbindin;EF_Hand_1_Ca_BS;EF_hand_dom;EF-hand-dom_pair	ko04961				PS00018;PS50222	EF_HAND_1;EF_HAND_2				SM00054	EFh	Mus musculus
Dnm1	Dynamin-1			0.211943	1.00875	2.01216	16.7666	20.0707	17.7185	19.5938	16.9815	19.7785	19.1469	19.7793	19.0392	18.3995				adult behavior;adult locomotory behavior;behavior;cell communication;cell-cell signaling;cellular component assembly;cellular component organization;cellular component organization at cellular level;cellular component organization or biogenesis;cellular component organization or biogenesis at cellular level;cellular macromolecule metabolic process;cellular membrane organization;cellular metabolic…	binding;catalytic activity;enzyme binding;GTP binding;GTPase activity;guanyl nucleotide binding;guanyl ribonucleotide binding;hydrolase activity;hydrolase activity, acting on acid anhydrides;hydrolase activity, acting on acid anhydrides, in phosphorus-containing anhydrides;identical protein binding;kinase binding;nucleoside-triphosphatase activity;nucleotide binding;protein binding;protein dimeri…	cell part;cytoplasmic part;cytoskeletal part;extracellular membrane-bounded organelle;extracellular organelle;extracellular region part;extracellular vesicular exosome;intracellular organelle part;intracellular part;macromolecular complex;membrane coat;membrane part;membrane-bounded organelle;membrane-bounded vesicle;microtubule;myelin sheath;organelle;organelle part;photoreceptor inner segment;p…	behavior;cell communication;cell-cell signaling;cellular component assembly;cellular component organization;cellular membrane organization;cellular metabolic process;cellular process;endocytosis;endosome organization;establishment of localization;macromolecular complex assembly;macromolecule metabolic process;membrane invagination;membrane organization;metabolic process;multicellular organismal p…	cell part;extracellular organelle;macromolecular complex;organelle;photoreceptor inner segment;protein complex;vesicle	Bacterial invasion of epithelial cells;Endocrine and other factor-regulated calcium reabsorption;Endocytosis;Fc gamma R-mediated phagocytosis	Dynamin_M;GED;PH	BERENJENO_TRANSFORMED_BY_RHOA_DN;BERENJENO_TRANSFORMED_BY_RHOA_REVERSIBLY_UP;BILANGES_SERUM_RESPONSE_TRANSLATION;BILANGES_SERUM_SENSITIVE_GENES;BIOCARTA_BARR_MAPK_PATHWAY;BIOCARTA_BARRESTIN_PATHWAY;BIOCARTA_BARRESTIN_SRC_PATHWAY;BIOCARTA_GABA_PATHWAY;BIOCARTA_NDKDYNAMIN_PATHWAY;BOQUEST_STEM_CELL_CULTURED_VS_FRESH_UP;BURTON_ADIPOGENESIS_7;BURTON_ADIPOGENESIS_9;CHANG_CORE_SERUM_RESPONSE_DN;CHARAFE_…	Alternativesplicing;Completeproteome;Cytoplasm;Cytoskeleton;Directproteinsequencing;Endocytosis;GTP-binding;Hydrolase;Microtubule;Motorprotein;Nitration;Nucleotide-binding;Phosphoprotein;Referenceproteome	Profilin 2 complex	GO:0003008;GO:0006461;GO:0006810;GO:0006897;GO:0006898;GO:0006996;GO:0007032;GO:0007154;GO:0007267;GO:0007268;GO:0007270;GO:0007600;GO:0007605;GO:0007610;GO:0007626;GO:0008152;GO:0008344;GO:0009987;GO:0010324;GO:0016043;GO:0016044;GO:0016192;GO:0022607;GO:0023052;GO:0030534;GO:0031623;GO:0032501;GO:0043112;GO:0043170;GO:0043933;GO:0044237;GO:0044260;GO:0050877;GO:0050896;GO:0050954;GO:0051234;GO:…	GO:0000166;GO:0003824;GO:0003924;GO:0005488;GO:0005515;GO:0005525;GO:0016462;GO:0016787;GO:0016817;GO:0016818;GO:0017076;GO:0017111;GO:0019001;GO:0019899;GO:0019900;GO:0019901;GO:0032553;GO:0032555;GO:0032561;GO:0035639;GO:0042802;GO:0046983	GO:0001917;GO:0005874;GO:0030117;GO:0031982;GO:0031988;GO:0032991;GO:0043209;GO:0043226;GO:0043227;GO:0043230;GO:0043234;GO:0044421;GO:0044422;GO:0044424;GO:0044425;GO:0044430;GO:0044444;GO:0044446;GO:0044464;GO:0065010;GO:0070062	GO:0006461;GO:0006810;GO:0006897;GO:0006996;GO:0007032;GO:0007154;GO:0007267;GO:0007610;GO:0008152;GO:0009987;GO:0010324;GO:0016043;GO:0016044;GO:0016192;GO:0022607;GO:0023052;GO:0032501;GO:0043170;GO:0044237;GO:0050877;GO:0050896;GO:0051234;GO:0061024;GO:0065003	GO:0001917;GO:0031982;GO:0032991;GO:0043226;GO:0043230;GO:0043234;GO:0044464	IPR000375;IPR001401;IPR001849;IPR003130;IPR011993;IPR019762;IPR020850;IPR022812;IPR027417;IPR027741;IPR030381	DNM1;Dynamin_central;Dynamin_GTPase;Dynamin_GTPase_CS;Dynamin_SF;G_DYNAMIN_dom;GED;GTPase_effector_domain_GED;PH_domain;PH_like_dom;P-loop_NTPase	ko04144;ko04666;ko04961;ko05100		PR00195	DYNAMIN	PS00410;PS50003;PS51388;PS51718	G_DYNAMIN_1;G_DYNAMIN_2;GED;PH_DOMAIN		REACT_276641;REACT_280776;REACT_291802;REACT_304279;REACT_316383;REACT_353475		SM00053;SM00233;SM00302	DYNc;GED;PH	Mus musculus
Rab10	Ras-related protein Rab-10			0.298597	0.916609	1.88767	16.3909	18.3876	16.0731	18.4096	14.7988	18.3646	18.0526	18.6678	18.1742	17.3102				anatomical structure morphogenesis;antigen processing and presentation;axonogenesis;biological regulation;cell differentiation;cell part morphogenesis;cell projection morphogenesis;cell projection organization;cellular component morphogenesis;cellular component organization;cellular component organization at cellular level;cellular component organization or biogenesis;cellular component organizat…	binding;catalytic activity;cytoskeletal protein binding;GDP binding;GTP binding;GTPase activity;guanyl nucleotide binding;guanyl ribonucleotide binding;hydrolase activity;hydrolase activity, acting on acid anhydrides;hydrolase activity, acting on acid anhydrides, in phosphorus-containing anhydrides;myosin binding;myosin V binding;nucleoside-triphosphatase activity;nucleotide binding;protein bindi…	adherens junction;anchoring junction;cell junction;cell part;cell projection;cell-substrate adherens junction;cell-substrate junction;cilium;cytoplasmic membrane-bounded vesicle;cytoplasmic part;cytoplasmic vesicle;cytoplasmic vesicle membrane;cytoplasmic vesicle part;endocytic vesicle membrane;endoplasmic reticulum membrane;endoplasmic reticulum part;endoplasmic reticulum tubular network;endosom…	anatomical structure morphogenesis;biological regulation;cell differentiation;cellular component morphogenesis;cellular component organization;cellular localization;cellular membrane organization;cellular process;developmental process;endoplasmic reticulum organization;endosome transport;establishment of localization;establishment or maintenance of cell polarity;Golgi vesicle transport;immune sys…	cell part;cell projection;cilium;cytoplasmic membrane-bounded vesicle;endosome;extracellular organelle;Golgi apparatus;intracellular membrane-bounded organelle;intracellular organelle;membrane;organelle;plasma membrane;vesicle		Ras	AAAGGGA,MIR-204,MIR-211;AAANWWTGC_UNKNOWN;ABDELMOHSEN_ELAVL4_TARGETS;ACACTGG,MIR-199A,MIR-199B;ACTGAAA,MIR-30A-3P,MIR-30E-3P;ACTGCCT,MIR-34B;AGGAGTG,MIR-483;ATGCTGC,MIR-103,MIR-107;BRUINS_UVC_RESPONSE_LATE;BYSTROEM_CORRELATED_WITH_IL5_DN;CATTTCA,MIR-203;CCATCCA,MIR-432;CCCNNGGGAR_V$OLF1_01;chr2p24;COATES_MACROPHAGE_M1_VS_M2_UP;CTTTGT_V$LEF1_Q2;DANG_REGULATED_BY_MYC_DN;DELACROIX_RAR_BOUND_ES;FORTS…	Acetylation;Cellprojection;Completeproteome;Cytoplasmicvesicle;Directproteinsequencing;Endoplasmicreticulum;Endosome;Golgiapparatus;GTP-binding;Lipoprotein;Membrane;Nucleotide-binding;Prenylation;Proteintransport;Referenceproteome;Transport		GO:0002376;GO:0006810;GO:0006886;GO:0006892;GO:0006893;GO:0006904;GO:0006996;GO:0007009;GO:0007029;GO:0007163;GO:0007165;GO:0007264;GO:0007265;GO:0007409;GO:0008104;GO:0008152;GO:0009306;GO:0009653;GO:0009719;GO:0009725;GO:0009987;GO:0010033;GO:0015031;GO:0016043;GO:0016044;GO:0016192;GO:0016197;GO:0017157;GO:0019882;GO:0022406;GO:0030010;GO:0030030;GO:0030154;GO:0030855;GO:0030859;GO:0032482;GO:…	GO:0000166;GO:0003824;GO:0003924;GO:0005488;GO:0005515;GO:0005525;GO:0008092;GO:0016462;GO:0016787;GO:0016817;GO:0016818;GO:0017022;GO:0017076;GO:0017111;GO:0019001;GO:0019003;GO:0031489;GO:0032553;GO:0032555;GO:0032561;GO:0035639	GO:0005768;GO:0005789;GO:0005794;GO:0005802;GO:0005886;GO:0005912;GO:0005924;GO:0005925;GO:0005929;GO:0010008;GO:0012506;GO:0016020;GO:0016023;GO:0030054;GO:0030055;GO:0030141;GO:0030659;GO:0030666;GO:0030670;GO:0031090;GO:0031410;GO:0031982;GO:0031988;GO:0032593;GO:0042995;GO:0043226;GO:0043227;GO:0043229;GO:0043230;GO:0043231;GO:0044421;GO:0044422;GO:0044424;GO:0044425;GO:0044431;GO:0044432;GO:…	GO:0002376;GO:0006810;GO:0006996;GO:0007009;GO:0007029;GO:0007163;GO:0007165;GO:0008152;GO:0009653;GO:0009719;GO:0009987;GO:0015031;GO:0016043;GO:0016044;GO:0016192;GO:0016197;GO:0022406;GO:0030154;GO:0032502;GO:0032989;GO:0042221;GO:0046903;GO:0048193;GO:0050896;GO:0051049;GO:0051179;GO:0051234;GO:0051641;GO:0061024;GO:0065007	GO:0005768;GO:0005794;GO:0005886;GO:0005929;GO:0016020;GO:0016023;GO:0031982;GO:0042995;GO:0043226;GO:0043229;GO:0043230;GO:0043231;GO:0044464	IPR001806;IPR003579;IPR005225;IPR027417	P-loop_NTPase;Small_GTPase;Small_GTPase_Rab_type;Small_GTP-bd_dom			PR00449	RASTRNSFRMNG	PS51419	RAB		REACT_302653		SM00175	RAB	Mus musculus
Gja1	Gap junction alpha-1 protein			1	0.883602	1.84498	NaN	NaN	NaN	17.0962	17.4304	NaN	NaN	NaN	NaN	18.1469				adenine nucleotide transport;adult heart development;anatomical structure development;anatomical structure morphogenesis;apoptosis;ATP transport;atrial ventricular junction remodeling;biological regulation;blood vessel morphogenesis;calcium ion homeostasis;cardiac conduction;cation homeostasis;cell communication;cell communication by chemical coupling;cell communication by electrical coupling;cel…	beta-tubulin binding;binding;channel activity;cytoskeletal protein binding;gap junction channel activity;ion transmembrane transporter activity;molecular transducer activity;passive transmembrane transporter activity;protein binding;receptor binding;scaffold protein binding;signal transducer activity;substrate-specific transmembrane transporter activity;substrate-specific transporter activity;tra…	adherens junction;anchoring junction;apical plasma membrane;cell junction;cell part;cell-cell adherens junction;cell-cell contact zone;cell-cell junction;cell-substrate adherens junction;cell-substrate junction;connexon complex;contractile fiber;cytoplasm;cytoplasmic part;cytoskeletal part;cytosol;early endosome;endosome;extracellular membrane-bounded organelle;extracellular organelle;extracellul…	anatomical structure development;anatomical structure morphogenesis;biological regulation;cell communication;cell death;cell differentiation;cell junction organization;cell maturation;cell morphogenesis;cell motility;cell-cell signaling;cellular component assembly;cellular component morphogenesis;cellular component movement;cellular component organization;cellular homeostasis;cellular ion homeost…	cell part;cytoplasm;cytosol;endosome;extracellular organelle;Golgi apparatus;intracellular membrane-bounded organelle;intracellular non-membrane-bounded organelle;intracellular organelle;lysosome;macromolecular complex;membrane;organelle;plasma membrane;protein complex;vacuole;vesicle	Arrhythmogenic right ventricular cardiomyopathy (ARVC);Gap junction	Connexin;Connexin_CCC;Connexin43	AAAGACA,MIR-511;AACATTC,MIR-409-3P;AACTTT_UNKNOWN;AAGCACA,MIR-218;AATGTGA,MIR-23A,MIR-23B;ACATTCC,MIR-1,MIR-206;BAELDE_DIABETIC_NEPHROPATHY_DN;BECKER_TAMOXIFEN_RESISTANCE_DN;BENPORATH_ES_1;BENPORATH_NANOG_TARGETS;BENPORATH_NOS_TARGETS;BENPORATH_OCT4_TARGETS;BENPORATH_SOX2_TARGETS;BERENJENO_TRANSFORMED_BY_RHOA_FOREVER_DN;BERENJENO_TRANSFORMED_BY_RHOA_UP;BHATTACHARYA_EMBRYONIC_STEM_CELL;BIOCARTA_GS…	Celljunction;Cellmembrane;Completeproteome;Disulfidebond;Gapjunction;Isopeptidebond;Membrane;Phosphoprotein;Referenceproteome;S-nitrosylation;Transmembrane;Transmembranehelix;Ublconjugation		GO:0000902;GO:0000904;GO:0001649;GO:0001701;GO:0001764;GO:0001837;GO:0001936;GO:0001937;GO:0001947;GO:0001977;GO:0002070;GO:0002088;GO:0002544;GO:0002791;GO:0002793;GO:0003008;GO:0003013;GO:0003014;GO:0003015;GO:0003071;GO:0003093;GO:0003104;GO:0003158;GO:0003254;GO:0003294;GO:0003347;GO:0006461;GO:0006810;GO:0006811;GO:0006862;GO:0006873;GO:0006874;GO:0006875;GO:0006915;GO:0006928;GO:0006937;GO:…	GO:0004871;GO:0005102;GO:0005215;GO:0005243;GO:0005488;GO:0005515;GO:0008092;GO:0015075;GO:0015267;GO:0015631;GO:0022803;GO:0022829;GO:0022857;GO:0022891;GO:0022892;GO:0048487;GO:0060089;GO:0097110	GO:0000323;GO:0005737;GO:0005741;GO:0005764;GO:0005768;GO:0005769;GO:0005770;GO:0005771;GO:0005773;GO:0005794;GO:0005829;GO:0005882;GO:0005886;GO:0005911;GO:0005912;GO:0005913;GO:0005916;GO:0005921;GO:0005922;GO:0005924;GO:0005925;GO:0014704;GO:0016020;GO:0016021;GO:0016324;GO:0016328;GO:0019867;GO:0030054;GO:0030055;GO:0031090;GO:0031224;GO:0031966;GO:0031968;GO:0031982;GO:0031988;GO:0032991;GO:…	GO:0000902;GO:0003013;GO:0006461;GO:0006810;GO:0006811;GO:0006873;GO:0006928;GO:0006950;GO:0007154;GO:0007163;GO:0007165;GO:0007267;GO:0008219;GO:0009605;GO:0009628;GO:0009653;GO:0009719;GO:0009790;GO:0009987;GO:0015931;GO:0016043;GO:0016265;GO:0019725;GO:0021700;GO:0022607;GO:0023052;GO:0030154;GO:0032501;GO:0032502;GO:0032989;GO:0034330;GO:0040007;GO:0040011;GO:0042221;GO:0042592;GO:0048469;GO:…	GO:0005737;GO:0005764;GO:0005768;GO:0005773;GO:0005794;GO:0005829;GO:0005886;GO:0016020;GO:0031982;GO:0032991;GO:0043226;GO:0043229;GO:0043230;GO:0043231;GO:0043232;GO:0043234;GO:0044464	IPR000500;IPR002261;IPR013092;IPR013124;IPR017990;IPR019570	Connexin;Connexin_CCC;Connexin_CS;Connexin_N;Connexin43;Connexin43_C	ko04540;ko05412		PR00206;PR01132	CONNEXIN;CONNEXINA1	PS00407;PS00408	CONNEXINS_1;CONNEXINS_2		REACT_278834;REACT_280776;REACT_284891;REACT_291802;REACT_295993;REACT_307151;REACT_342354		SM00037;SM01089	CNX;Connexin_CCC	Mus musculus
Hpcal4	Hippocalcin-like protein 4			0.204915	0.852996	1.80625	16.1996	18.3626	16.4115	18.196	15.8711	18.3698	17.7476	18.4742	18.2208	17.3005				biological regulation;cellular process;cellular response to stimulus;regulation of biological process;regulation of cellular process;response to stimulus;signal transduction	binding;calcium channel regulator activity;calcium ion binding;cation binding;channel regulator activity;ion binding;metal ion binding	cell part;intracellular	biological regulation;cellular process;response to stimulus;signal transduction	cell part;intracellular		EF-hand_1;EF-hand_7	AGTCTAG,MIR-151;ANATOMICAL_STRUCTURE_DEVELOPMENT;BENPORATH_EED_TARGETS;BENPORATH_ES_WITH_H3K27ME3;BENPORATH_PRC2_TARGETS;BENPORATH_SUZ12_TARGETS;BLALOCK_ALZHEIMERS_DISEASE_DN;BYSTRYKH_HEMATOPOIESIS_STEM_CELL_QTL_TRANS;CACGTG_V$MYC_Q2;CAGGTG_V$E12_Q6;CALCIUM_ION_BINDING;CATION_BINDING;CENTRAL_NERVOUS_SYSTEM_DEVELOPMENT;chr1p34;GGATTA_V$PITX2_Q2;GGGAGGRR_V$MAZ_Q6;GGGCGGR_V$SP1_Q6;GGGTGGRR_V$PAX4_03…	Calcium;Completeproteome;Lipoprotein;Metal-binding;Myristate;Proteomicsidentification;Referenceproteome;Repeat		GO:0007165;GO:0009987;GO:0050789;GO:0050794;GO:0050896;GO:0051716;GO:0065007	GO:0005246;GO:0005488;GO:0005509;GO:0016247;GO:0043167;GO:0043169;GO:0046872	GO:0005622;GO:0044464	GO:0007165;GO:0009987;GO:0050896;GO:0065007	GO:0005622;GO:0044464	IPR002048;IPR011992;IPR018247;IPR028846;IPR029534	EF_Hand_1_Ca_BS;EF_hand_dom;EF-hand-dom_pair;Recoverin;VILIP-2					PS00018;PS50222	EF_HAND_1;EF_HAND_2				SM00054	EFh	Mus musculus
Serpinc1	Antithrombin-III			0.103822	0.847053	1.79882	18.4262	17.7142	18.4116	18.0203	16.8083	17.9452	17.3208	18.4587	18.6614	19.7546				biological regulation;blood coagulation;coagulation;hemostasis;multicellular organismal process;negative regulation of biological process;negative regulation of catalytic activity;negative regulation of defense response;negative regulation of endopeptidase activity;negative regulation of hydrolase activity;negative regulation of inflammatory response;negative regulation of molecular function;nega…	binding;carbohydrate binding;endopeptidase inhibitor activity;endopeptidase regulator activity;enzyme binding;enzyme inhibitor activity;enzyme regulator activity;glycosaminoglycan binding;heparin binding;pattern binding;peptidase inhibitor activity;peptidase regulator activity;polysaccharide binding;protease binding;protein binding;serine-type endopeptidase inhibitor activity	blood microparticle;extracellular membrane-bounded organelle;extracellular organelle;extracellular region part;extracellular space;extracellular vesicular exosome;membrane-bounded organelle;membrane-bounded vesicle;organelle;vesicle	biological regulation;coagulation;multicellular organismal process;regulation of body fluid levels;response to chemical stimulus;response to external stimulus;response to extracellular stimulus;response to stimulus	extracellular organelle;extracellular space;organelle;vesicle	Complement and coagulation cascades	Serpin	AACTTT_UNKNOWN;BIOCARTA_AMI_PATHWAY;BIOCARTA_EXTRINSIC_PATHWAY;BIOCARTA_INTRINSIC_PATHWAY;BOCHKIS_FOXA2_TARGETS;BROWN_MYELOID_CELL_DEVELOPMENT_UP;CAIRO_LIVER_DEVELOPMENT_DN;CAR_HPX;CHIANG_LIVER_CANCER_SUBCLASS_PROLIFERATION_DN;chr1q23;CTTTGA_V$LEF1_Q2;GNF2_GSTM1;GNF2_HPN;GNF2_HPX;GNF2_LCAT;GNF2_TST;GSE14308_INDUCED_VS_NATURAL_TREG_UP;GSE14350_TREG_VS_TEFF_UP;GSE1460_CORD_VS_ADULT_BLOOD_NAIVE_CD4_…	Bloodcoagulation;Completeproteome;Disulfidebond;Glycoprotein;Hemostasis;Heparin-binding;Phosphoprotein;Proteaseinhibitor;Proteomicsidentification;Referenceproteome;Secreted;Serineproteaseinhibitor;Signal		GO:0007584;GO:0007596;GO:0007599;GO:0009605;GO:0009991;GO:0010466;GO:0010951;GO:0019222;GO:0030193;GO:0031347;GO:0031348;GO:0031667;GO:0032101;GO:0032102;GO:0032501;GO:0042221;GO:0043086;GO:0044092;GO:0048519;GO:0048583;GO:0048585;GO:0050727;GO:0050728;GO:0050789;GO:0050790;GO:0050817;GO:0050818;GO:0050878;GO:0050896;GO:0051239;GO:0051246;GO:0051336;GO:0051346;GO:0052547;GO:0052548;GO:0060255;GO:…	GO:0001871;GO:0002020;GO:0004857;GO:0004866;GO:0004867;GO:0005488;GO:0005515;GO:0005539;GO:0008201;GO:0019899;GO:0030234;GO:0030246;GO:0030247;GO:0030414;GO:0061134;GO:0061135	GO:0005615;GO:0031982;GO:0031988;GO:0043226;GO:0043227;GO:0043230;GO:0044421;GO:0065010;GO:0070062;GO:0072562	GO:0009605;GO:0009991;GO:0032501;GO:0042221;GO:0050817;GO:0050878;GO:0050896;GO:0065007	GO:0005615;GO:0031982;GO:0043226;GO:0043230	IPR000215;IPR015555;IPR023795;IPR023796	AT-III;Serpin_CS;Serpin_dom;Serpin_fam	ko04610				PS00284	SERPIN		REACT_286713;REACT_340184		SM00093	SERPIN	Mus musculus
Txnrd1	Thioredoxin reductase 1, cytoplasmic			0.117001	0.845901	1.79739	13.4663	16.1277	15.0416	15.5518	13.9672	15.6531	15.3758	15.798	15.175	14.8215				anatomical structure formation involved in morphogenesis;anatomical structure morphogenesis;biological regulation;cell proliferation;cell redox homeostasis;cellular homeostasis;cellular process;developmental process;embryonic morphogenesis;formation of primary germ layer;gastrulation;homeostatic process;mesoderm formation;regulation of biological process;regulation of biological quality;regulatio…	antioxidant activity;binding;catalytic activity;coenzyme binding;cofactor binding;flavin adenine dinucleotide binding;oxidoreductase activity;oxidoreductase activity, acting on a sulfur group of donors;oxidoreductase activity, acting on a sulfur group of donors, NAD or NADP as acceptor;oxidoreductase activity, acting on NADH or NADPH;thioredoxin-disulfide reductase activity	cell part;cytoplasm;cytoplasmic part;cytosol;extracellular membrane-bounded organelle;extracellular organelle;extracellular region part;extracellular vesicular exosome;intracellular membrane-bounded organelle;intracellular non-membrane-bounded organelle;intracellular organelle;intracellular organelle part;intracellular part;membrane-bounded organelle;membrane-bounded vesicle;mitochondrion;non-mem…	anatomical structure formation involved in morphogenesis;anatomical structure morphogenesis;biological regulation;cell proliferation;cellular homeostasis;cellular process;developmental process;homeostatic process	cell part;cytoplasm;cytosol;extracellular organelle;intracellular membrane-bounded organelle;intracellular non-membrane-bounded organelle;intracellular organelle;mitochondrion;nucleolus;nucleoplasm;nucleus;organelle;vesicle	Pyrimidine metabolism;Selenocompound metabolism	Pyr_redox;Pyr_redox_2;Pyr_redox_dim	ACEVEDO_LIVER_CANCER_UP;ACEVEDO_LIVER_TUMOR_VS_NORMAL_ADJACENT_TISSUE_UP;ADDYA_ERYTHROID_DIFFERENTIATION_BY_HEMIN;ALONSO_METASTASIS_UP;AMIT_EGF_RESPONSE_120_MCF10A;AMIT_EGF_RESPONSE_240_HELA;ANTIOXIDANT_ACTIVITY;BENPORATH_CYCLING_GENES;BENPORATH_NANOG_TARGETS;BENPORATH_SOX2_TARGETS;BERENJENO_TRANSFORMED_BY_RHOA_UP;BOQUEST_STEM_CELL_CULTURED_VS_FRESH_UP;BRUECKNER_TARGETS_OF_MIRLET7A3_UP;BUYTAERT_P…	Alternativesplicing;Completeproteome;Cytoplasm;Disulfidebond;FAD;Flavoprotein;NADP;Oxidoreductase;Phosphoprotein;Redox-activecenter;Referenceproteome;Selenocysteine		GO:0001704;GO:0001707;GO:0007369;GO:0008283;GO:0009653;GO:0009987;GO:0019725;GO:0032502;GO:0042592;GO:0045454;GO:0048598;GO:0048646;GO:0050789;GO:0050794;GO:0065007;GO:0065008	GO:0003824;GO:0004791;GO:0005488;GO:0016209;GO:0016491;GO:0016651;GO:0016667;GO:0016668;GO:0048037;GO:0050660;GO:0050662	GO:0005634;GO:0005654;GO:0005730;GO:0005737;GO:0005739;GO:0005829;GO:0031982;GO:0031988;GO:0043226;GO:0043227;GO:0043228;GO:0043229;GO:0043230;GO:0043231;GO:0043232;GO:0044421;GO:0044422;GO:0044424;GO:0044428;GO:0044444;GO:0044446;GO:0044464;GO:0065010;GO:0070062	GO:0008283;GO:0009653;GO:0009987;GO:0019725;GO:0032502;GO:0042592;GO:0048646;GO:0065007	GO:0005634;GO:0005654;GO:0005730;GO:0005737;GO:0005739;GO:0005829;GO:0031982;GO:0043226;GO:0043229;GO:0043230;GO:0043231;GO:0043232;GO:0044464	IPR001327;IPR004099;IPR006338;IPR012999;IPR016156;IPR023753	FAD/NAD-linked_Rdtase_dimer;Pyr_nucl-diS_OxRdtase_dimer;Pyr_nucl-diS_OxRdtase_FAD/NAD;Pyr_OxRdtase_I_AS;Pyr_OxRdtase_NAD-bd_dom;Thioredoxin/glutathione_Rdtase	ko00240;ko00450				PS00076	PYRIDINE_REDOX_1						Mus musculus
Eif5	Eukaryotic translation initiation factor 5			0.157611	0.838964	1.78877	13.5889	16.058	14.1602	15.4553	13.6171	15.9548	15.1865	15.2267	15.5531	14.8525				biological regulation;posttranscriptional regulation of gene expression;regulation of biological process;regulation of biosynthetic process;regulation of cellular biosynthetic process;regulation of cellular macromolecule biosynthetic process;regulation of cellular metabolic process;regulation of cellular process;regulation of cellular protein metabolic process;regulation of gene expression;regula…	binding;GTP binding;guanyl nucleotide binding;guanyl ribonucleotide binding;nucleic acid binding;nucleotide binding;purine nucleotide binding;purine ribonucleoside triphosphate binding;purine ribonucleotide binding;ribonucleotide binding;RNA binding;translation factor activity, nucleic acid binding;translation initiation factor activity	cell part;cytoplasm;intracellular part;membrane;plasma membrane	biological regulation;regulation of translation	cell part;cytoplasm;membrane;plasma membrane	RNA transport	eIF-5_eIF-2B;W2	AAAYRNCTG_UNKNOWN;AACTTT_UNKNOWN;AAGWWRNYGGC_UNKNOWN;ACCAAAG,MIR-9;ALONSO_METASTASIS_UP;ATACTGT,MIR-144;ATGCTGC,MIR-103,MIR-107;ATGTTTC,MIR-494;BIOCARTA_EIF_PATHWAY;BIOCARTA_EIF2_PATHWAY;BIOSYNTHETIC_PROCESS;BLALOCK_ALZHEIMERS_DISEASE_DN;BLALOCK_ALZHEIMERS_DISEASE_UP;BLUM_RESPONSE_TO_SALIRASIB_UP;BOQUEST_STEM_CELL_CULTURED_VS_FRESH_UP;BOYLAN_MULTIPLE_MYELOMA_D_CLUSTER_UP;BOYLAN_MULTIPLE_MYELOMA_D…	Completeproteome;GTP-binding;Initiationfactor;Nucleotide-binding;Phosphoprotein;Proteinbiosynthesis;Referenceproteome		GO:0006417;GO:0006446;GO:0009889;GO:0010468;GO:0010556;GO:0010608;GO:0019222;GO:0031323;GO:0031326;GO:0032268;GO:0050789;GO:0050794;GO:0051246;GO:0060255;GO:0065007;GO:0080090;GO:2000112	GO:0000166;GO:0003676;GO:0003723;GO:0003743;GO:0005488;GO:0005525;GO:0008135;GO:0017076;GO:0019001;GO:0032553;GO:0032555;GO:0032561;GO:0035639	GO:0005737;GO:0005886;GO:0016020;GO:0044424;GO:0044464	GO:0006417;GO:0065007	GO:0005737;GO:0005886;GO:0016020;GO:0044464	IPR002735;IPR003307;IPR016021;IPR016024;IPR016189;IPR016190	ARM-type_fold;MIF4-like_typ_1/2/3;Transl_init_fac_IF2/IF5;Transl_init_fac_IF2/IF5_N;Transl_init_fac_IF2/IF5_Zn-bd;W2_domain	ko03013				PS51363	W2		REACT_292264;REACT_305839		SM00515;SM00653	eIF2B_5;eIF5C	Mus musculus
Ppp5c	Serine/threonine-protein phosphatase;Serine/threonine-protein phosphatase 5			0.132244	0.829964	1.77764	15.3814	17.4993	16.1741	17.0479	15.43	17.7228	17.0359	16.8806	17.5604	16.4854				biological regulation;cellular component assembly;cellular component organization;cellular component organization or biogenesis;cellular macromolecule metabolic process;cellular metabolic process;cellular process;cellular protein metabolic process;cellular response to stimulus;dephosphorylation;macromolecular complex assembly;macromolecular complex subunit organization;macromolecule metabolic pro…	binding;catalytic activity;cation binding;hydrolase activity;hydrolase activity, acting on ester bonds;identical protein binding;ion binding;metal ion binding;molecular transducer activity;nucleic acid binding;phosphatase activity;phosphoprotein phosphatase activity;phosphoric ester hydrolase activity;protein binding;RNA binding;signal transducer activity	cell body;cell part;cell projection;cytoplasm;cytoplasmic part;cytosol;intracellular membrane-bounded organelle;intracellular organelle;intracellular organelle part;intracellular part;membrane;membrane-bounded organelle;neuron projection;neuronal cell body;nuclear part;nucleoplasm;organelle;organelle part	biological regulation;cellular component assembly;cellular component organization;cellular metabolic process;cellular process;macromolecular complex assembly;macromolecule metabolic process;macromolecule modification;metabolic process;phosphorus metabolic process;primary metabolic process;protein complex assembly;protein dephosphorylation;protein metabolic process;protein modification process;res…	cell body;cell part;cell projection;cytoplasm;cytosol;intracellular membrane-bounded organelle;intracellular organelle;membrane;neuron projection;neuronal cell body;nucleoplasm;organelle	MAPK signaling pathway	Metallophos;PPP5;TPR_1	AAGCAAT,MIR-137;AGUIRRE_PANCREATIC_CANCER_COPY_NUMBER_DN;ATAGGAA,MIR-202;ATGTTAA,MIR-302C;BIOPOLYMER_METABOLIC_PROCESS;BIOPOLYMER_MODIFICATION;CELL_CYCLE_GO_0007049;CELL_CYCLE_PHASE;CELL_CYCLE_PROCESS;CELLULAR_MACROMOLECULE_METABOLIC_PROCESS;CELLULAR_PROTEIN_METABOLIC_PROCESS;chr19q13;COLLIS_PRKDC_REGULATORS;CSR_LATE_UP.V1_UP;CTTTGTA,MIR-524;CYCLIN_D1_KE_.V1_UP;CYCLIN_D1_UP.V1_UP;DELACROIX_RAR_BO…	Acetylation;Completeproteome;Cytoplasm;Hydrolase;Magnesium;Manganese;Membrane;Metal-binding;Nucleus;Proteinphosphatase;Proteomicsidentification;Referenceproteome;Repeat;TPRrepeat		GO:0006461;GO:0006464;GO:0006470;GO:0006793;GO:0006796;GO:0007165;GO:0008152;GO:0009966;GO:0009967;GO:0009987;GO:0010033;GO:0010627;GO:0010646;GO:0010647;GO:0010740;GO:0014070;GO:0014072;GO:0016043;GO:0016311;GO:0019538;GO:0022607;GO:0023051;GO:0023056;GO:0042221;GO:0043122;GO:0043123;GO:0043170;GO:0043278;GO:0043279;GO:0043412;GO:0043933;GO:0044237;GO:0044238;GO:0044260;GO:0044267;GO:0048518;GO:…	GO:0003676;GO:0003723;GO:0003824;GO:0004721;GO:0004871;GO:0005488;GO:0005515;GO:0016787;GO:0016788;GO:0016791;GO:0042578;GO:0042802;GO:0043167;GO:0043169;GO:0046872;GO:0060089	GO:0005654;GO:0005737;GO:0005829;GO:0016020;GO:0042995;GO:0043005;GO:0043025;GO:0043226;GO:0043227;GO:0043229;GO:0043231;GO:0044297;GO:0044422;GO:0044424;GO:0044428;GO:0044444;GO:0044446;GO:0044464	GO:0006461;GO:0006464;GO:0006470;GO:0006793;GO:0007165;GO:0008152;GO:0009987;GO:0016043;GO:0019538;GO:0022607;GO:0042221;GO:0043170;GO:0043412;GO:0044237;GO:0044238;GO:0050896;GO:0065003;GO:0065007	GO:0005654;GO:0005737;GO:0005829;GO:0016020;GO:0042995;GO:0043005;GO:0043025;GO:0043226;GO:0043229;GO:0043231;GO:0044297;GO:0044464	IPR001440;IPR004843;IPR006186;IPR011236;IPR011990;IPR013026;IPR013235;IPR019734;IPR029052	Calcineurin-like_PHP_apaH;Metallo-depent_PP-like;PPP_dom;Ser/Thr_PPase_5;Ser/Thr-sp_prot-phosphatase;TPR_1;TPR_repeat;TPR-contain_dom;TPR-like_helical_dom	ko04010		PR00114	STPHPHTASE	PS00125;PS50005;PS50293	SER_THR_PHOSPHATASE;TPR;TPR_REGION				SM00028;SM00156	PP2Ac;TPR	Mus musculus
D1Pas1;Ddx3x;Ddx3y	ATP-dependent RNA helicase DDX3X;ATP-dependent RNA helicase DDX3Y;Putative ATP-dependent RNA helicase Pl10			0.199502	0.783508	1.72131	15.2776	17.521	16.4337	17.4371	15.2105	16.8879	17.0802	18.0298	16.5592	16.7774				biological regulation;biosynthetic process;cell differentiation;cellular biosynthetic process;cellular component assembly;cellular component assembly at cellular level;cellular component organization;cellular component organization at cellular level;cellular component organization or biogenesis;cellular component organization or biogenesis at cellular level;cellular developmental process;cellular…	adenyl nucleotide binding;adenyl ribonucleotide binding;ATP binding;ATPase activity;ATPase activity, coupled;ATP-dependent DNA helicase activity;ATP-dependent helicase activity;ATP-dependent RNA helicase activity;binding;catalytic activity;CTPase activity;DNA binding;DNA helicase activity;DNA-dependent ATPase activity;eukaryotic initiation factor 4E binding;GTPase activity;helicase activity;hydro…	cell part;cytoplasm;cytoplasmic part;extracellular membrane-bounded organelle;extracellular organelle;extracellular region part;extracellular vesicular exosome;intracellular membrane-bounded organelle;intracellular non-membrane-bounded organelle;intracellular organelle;intracellular organelle part;intracellular part;macromolecular complex;membrane;membrane-bounded organelle;membrane-bounded vesic…	biological regulation;biosynthetic process;cell differentiation;cellular component assembly;cellular component organization;cellular macromolecular complex assembly;cellular metabolic process;cellular nitrogen compound metabolic process;cellular process;chromosome segregation;developmental process;DNA geometric change;DNA metabolic process;immune system process;macromolecular complex assembly;mac…	cell part;cytoplasm;extracellular organelle;intracellular membrane-bounded organelle;intracellular non-membrane-bounded organelle;intracellular organelle;macromolecular complex;membrane;nucleolus;nucleus;organelle;ribonucleoprotein complex;vesicle	RIG-I-like receptor signaling pathway	DEAD;Helicase_C	AAACCAC,MIR-140;AAAGACA,MIR-511;AACTTT_UNKNOWN;AAGCAAT,MIR-137;AAGCACT,MIR-520F;AAGCCAT,MIR-135A,MIR-135B;ACAACTT,MIR-382;ACACTGG,MIR-199A,MIR-199B;ACTGAAA,MIR-30A-3P,MIR-30E-3P;ACTGTAG,MIR-139;AGGTGCA,MIR-500;AGTCTAG,MIR-151;AMUNDSON_GENOTOXIC_SIGNATURE;APRELIKOVA_BRCA1_TARGETS;ATAGGAA,MIR-202;ATGTACA,MIR-493;ATGTCAC,MIR-489;ATGTTAA,MIR-302C;ATP_DEPENDENT_HELICASE_ACTIVITY;ATP_DEPENDENT_RNA_HELI…	Acetylation;Apoptosis;ATP-binding;Chromosomepartition;Completeproteome;Cytoplasm;Developmentalprotein;Differentiation;Directproteinsequencing;DNA-binding;Helicase;Hydrolase;Immunity;Innateimmunity;Membrane;Mitochondrion;Mitochondrionoutermembrane;Nucleotide-binding;Nucleus;Phosphoprotein;Referenceproteome;Repeat;Ribosomebiogenesis;RNA-binding;Spermatogenesis;Transcription;Transcriptionregulation;…		GO:0001558;GO:0002376;GO:0006139;GO:0006259;GO:0006351;GO:0006355;GO:0006357;GO:0006413;GO:0006417;GO:0006446;GO:0006807;GO:0006917;GO:0006950;GO:0006952;GO:0006955;GO:0006970;GO:0007059;GO:0007165;GO:0007275;GO:0007276;GO:0007283;GO:0008152;GO:0008624;GO:0008625;GO:0009058;GO:0009059;GO:0009607;GO:0009615;GO:0009628;GO:0009889;GO:0009890;GO:0009891;GO:0009892;GO:0009893;GO:0009987;GO:0010035;GO:…	GO:0000166;GO:0003676;GO:0003677;GO:0003678;GO:0003723;GO:0003724;GO:0003727;GO:0003729;GO:0003824;GO:0003924;GO:0004003;GO:0004004;GO:0004386;GO:0005488;GO:0005515;GO:0005524;GO:0008026;GO:0008094;GO:0008134;GO:0008143;GO:0008186;GO:0008190;GO:0016462;GO:0016787;GO:0016817;GO:0016818;GO:0016887;GO:0017076;GO:0017111;GO:0030554;GO:0031369;GO:0032553;GO:0032555;GO:0032559;GO:0035613;GO:0035639;GO:…	GO:0005634;GO:0005730;GO:0005737;GO:0005741;GO:0010494;GO:0016020;GO:0016604;GO:0016607;GO:0019867;GO:0030529;GO:0031090;GO:0031966;GO:0031968;GO:0031982;GO:0031988;GO:0032991;GO:0035770;GO:0043226;GO:0043227;GO:0043228;GO:0043229;GO:0043230;GO:0043231;GO:0043232;GO:0044421;GO:0044422;GO:0044424;GO:0044428;GO:0044429;GO:0044444;GO:0044446;GO:0044451;GO:0044464;GO:0065010;GO:0070062	GO:0002376;GO:0006139;GO:0006259;GO:0006413;GO:0006417;GO:0006807;GO:0006950;GO:0006970;GO:0007059;GO:0007165;GO:0007275;GO:0008152;GO:0009058;GO:0009607;GO:0009628;GO:0009987;GO:0016043;GO:0016070;GO:0022607;GO:0022618;GO:0030154;GO:0032392;GO:0032501;GO:0032502;GO:0034622;GO:0034641;GO:0042221;GO:0042255;GO:0043170;GO:0044237;GO:0044238;GO:0050896;GO:0051704;GO:0065003;GO:0065007;GO:0070925	GO:0005634;GO:0005730;GO:0005737;GO:0016020;GO:0030529;GO:0031982;GO:0032991;GO:0043226;GO:0043229;GO:0043230;GO:0043231;GO:0043232;GO:0044464	IPR000629;IPR001650;IPR011545;IPR014001;IPR014014;IPR027417	DEAD/DEAH_box_helicase_dom;Helicase_ATP-bd;Helicase_C;P-loop_NTPase;RNA_helicase_DEAD_Q_motif;RNA-helicase_DEAD-box_CS	ko04622				PS00039;PS51192;PS51194;PS51195	DEAD_ATP_HELICASE;HELICASE_ATP_BIND_1;HELICASE_CTER;Q_MOTIF				SM00487;SM00490	DEXDc;HELICc	Mus musculus
Chd5;Chd4	Chromodomain-helicase-DNA-binding protein 5			0.732066	0.77041	1.70575	17.0906	13.8773	18.3578	NaN	17.8061	18.3299	18.6237	25.0155	17.9071	18.1756				ATP-dependent chromatin remodeling;biological regulation;biosynthetic process;cell differentiation;cellular biosynthetic process;cellular component assembly;cellular component assembly at cellular level;cellular component organization;cellular component organization at cellular level;cellular component organization or biogenesis;cellular component organization or biogenesis at cellular level;cell…	adenyl nucleotide binding;adenyl ribonucleotide binding;ATP binding;ATPase activity;ATPase activity, coupled;ATP-dependent helicase activity;binding;catalytic activity;cation binding;DNA binding;enzyme binding;helicase activity;histone deacetylase binding;hydrolase activity;hydrolase activity, acting on acid anhydrides;hydrolase activity, acting on acid anhydrides, in phosphorus-containing anhydr…	cell part;centrosome;chromatin;chromatin remodeling complex;chromosomal part;cytoplasm;cytoplasmic part;cytoskeletal part;heterochromatin;histone deacetylase complex;intracellular membrane-bounded organelle;intracellular non-membrane-bounded organelle;intracellular organelle;intracellular organelle part;intracellular part;macromolecular complex;membrane;membrane-bounded organelle;microtubule orga…	biological regulation;biosynthetic process;cell differentiation;cellular component assembly;cellular component organization;cellular metabolic process;cellular nitrogen compound metabolic process;cellular process;chromatin modification;chromatin organization;chromosome organization;cytoskeleton organization;developmental process;histone modification;macromolecule metabolic process;macromolecule m…	cell part;centrosome;chromatin remodeling complex;cytoplasm;intracellular membrane-bounded organelle;intracellular non-membrane-bounded organelle;intracellular organelle;macromolecular complex;membrane;microtubule organizing center;nucleoplasm;nucleus;organelle;protein complex;transcriptional repressor complex		CHDCT2;CHDNT;Chromo;DUF1086;DUF1087;Helicase_C;PHD;SNF2_N	AAACCAC,MIR-140;AAAGGGA,MIR-204,MIR-211;AAGWWRNYGGC_UNKNOWN;ATP_DEPENDENT_DNA_HELICASE_ACTIVITY;ATP_DEPENDENT_HELICASE_ACTIVITY;ATPASE_ACTIVITY;ATPASE_ACTIVITY_COUPLED;BENPORATH_ES_WITH_H3K27ME3;BIOPOLYMER_METABOLIC_PROCESS;BOYLAN_MULTIPLE_MYELOMA_D_UP;BRCA1_DN.V1_UP;CACGTG_V$MYC_Q2;CAFFAREL_RESPONSE_TO_THC_8HR_3_DN;CAGCTG_V$AP4_Q5;CAGGTG_V$E12_Q6;CATION_BINDING;CCCNNGGGAR_V$OLF1_01;CCTNTMAGA_UNK…	ATP-binding;Chromatinregulator;Completeproteome;Differentiation;DNA-binding;Helicase;Hydrolase;Metal-binding;Neurogenesis;Nucleotide-binding;Nucleus;Proteomicsidentification;Referenceproteome;Repeat;Spermatogenesis;Transcription;Transcriptionregulation;Tumorsuppressor;Zinc;Zinc-finger		GO:0000226;GO:0006139;GO:0006325;GO:0006338;GO:0006351;GO:0006355;GO:0006357;GO:0006366;GO:0006464;GO:0006473;GO:0006475;GO:0006807;GO:0006996;GO:0007010;GO:0007017;GO:0007051;GO:0008152;GO:0008285;GO:0009058;GO:0009059;GO:0009889;GO:0009987;GO:0010468;GO:0010556;GO:0016043;GO:0016070;GO:0016568;GO:0016569;GO:0016570;GO:0016573;GO:0018193;GO:0018205;GO:0018393;GO:0018394;GO:0019219;GO:0019222;GO:…	GO:0000166;GO:0001085;GO:0001103;GO:0003676;GO:0003677;GO:0003824;GO:0004386;GO:0005488;GO:0005515;GO:0005524;GO:0008026;GO:0008134;GO:0008270;GO:0016462;GO:0016787;GO:0016817;GO:0016818;GO:0016887;GO:0017076;GO:0017111;GO:0019899;GO:0030554;GO:0032553;GO:0032555;GO:0032559;GO:0035639;GO:0042623;GO:0042826;GO:0043167;GO:0043169;GO:0046872;GO:0046914;GO:0070035;GO:0070491	GO:0000118;GO:0000785;GO:0000790;GO:0000792;GO:0005634;GO:0005654;GO:0005737;GO:0005813;GO:0005815;GO:0016020;GO:0016581;GO:0016585;GO:0017053;GO:0032991;GO:0043226;GO:0043227;GO:0043228;GO:0043229;GO:0043231;GO:0043232;GO:0043234;GO:0044422;GO:0044424;GO:0044427;GO:0044428;GO:0044430;GO:0044444;GO:0044446;GO:0044451;GO:0044454;GO:0044464	GO:0006139;GO:0006325;GO:0006366;GO:0006464;GO:0006807;GO:0006996;GO:0007010;GO:0008152;GO:0009058;GO:0009987;GO:0016043;GO:0016070;GO:0016568;GO:0016570;GO:0018193;GO:0019538;GO:0022607;GO:0030154;GO:0032502;GO:0034641;GO:0043170;GO:0043412;GO:0043543;GO:0044237;GO:0044238;GO:0051276;GO:0065007;GO:0070925	GO:0005634;GO:0005654;GO:0005737;GO:0005813;GO:0005815;GO:0016020;GO:0016585;GO:0017053;GO:0032991;GO:0043226;GO:0043229;GO:0043231;GO:0043232;GO:0043234;GO:0044464	IPR000330;IPR000953;IPR001650;IPR001841;IPR001965;IPR002464;IPR009462;IPR009463;IPR011011;IPR012957;IPR012958;IPR013083;IPR014001;IPR016197;IPR019786;IPR019787;IPR023780;IPR027417;IPR028725;IPR028727	CHD_C2;CHD_N;CHD4;CHD5;Chromo/shadow_dom;Chromo_domain;Chromodomain-like;DNA/RNA_helicase_DEAH_CS;DUF1086;DUF1087;Helicase_ATP-bd;Helicase_C;P-loop_NTPase;SNF2_N;Zinc_finger_PHD-type_CS;Znf_FYVE_PHD;Znf_PHD;Znf_PHD-finger;Znf_RING;Znf_RING/FYVE/PHD					PS00690;PS01359;PS50013;PS50016;PS51192;PS51194	CHROMO_2;DEAH_ATP_HELICASE;HELICASE_ATP_BIND_1;HELICASE_CTER;ZF_PHD_1;ZF_PHD_2				SM00184;SM00249;SM00298;SM00487;SM00490	CHROMO;DEXDc;HELICc;PHD;RING	Mus musculus
Cox6a1	Cytochrome c oxidase subunit 6A, mitochondrial;Cytochrome c oxidase subunit 6A1, mitochondrial			0.0696991	0.764344	1.6986	17.7844	19.1522	19.7263	18.2587	19.1266	19.4466	19.5775	19.3207	19.9674	19.0937					catalytic activity;cation transmembrane transporter activity;cytochrome-c oxidase activity;heme-copper terminal oxidase activity;hydrogen ion transmembrane transporter activity;inorganic cation transmembrane transporter activity;ion transmembrane transporter activity;monovalent inorganic cation transmembrane transporter activity;oxidoreductase activity;oxidoreductase activity, acting on a heme gr…	cell part;cytoplasmic part;intracellular membrane-bounded organelle;intracellular organelle;intracellular organelle part;intracellular part;macromolecular complex;membrane part;membrane-bounded organelle;mitochondrial membrane part;mitochondrial part;mitochondrial respiratory chain complex IV;mitochondrion;myelin sheath;organelle;organelle part;protein complex;respiratory chain complex IV		cell part;intracellular membrane-bounded organelle;intracellular organelle;macromolecular complex;mitochondrion;organelle;protein complex;respiratory chain complex IV	Alzheimer's disease;Cardiac muscle contraction;Huntington's disease;Oxidative phosphorylation;Parkinson's disease	COX6A	ACEVEDO_LIVER_TUMOR_VS_NORMAL_ADJACENT_TISSUE_UP;BARIS_THYROID_CANCER_UP;BENPORATH_NANOG_TARGETS;BLALOCK_ALZHEIMERS_DISEASE_DN;BURTON_ADIPOGENESIS_5;CHAUHAN_RESPONSE_TO_METHOXYESTRADIOL_DN;chr12q24;ENK_UV_RESPONSE_KERATINOCYTE_UP;FLECHNER_BIOPSY_KIDNEY_TRANSPLANT_REJECTED_VS_OK_DN;GCM_ACTG1;GGGACCA,MIR-133A,MIR-133B;GRADE_COLON_CANCER_UP;GSE15324_NAIVE_VS_ACTIVATED_ELF4_KO_CD8_TCELL_DN;GSE17721_4…	Completeproteome;Directproteinsequencing;Membrane;Mitochondrion;Mitochondrioninnermembrane;Proteomicsidentification;Referenceproteome;Transitpeptide	Cytochrome c oxidase (EC 1.9.3.1), mitochondrial		GO:0003824;GO:0004129;GO:0005215;GO:0008324;GO:0015002;GO:0015075;GO:0015077;GO:0015078;GO:0016491;GO:0016675;GO:0016676;GO:0022857;GO:0022890;GO:0022891;GO:0022892	GO:0005739;GO:0005751;GO:0032991;GO:0043209;GO:0043226;GO:0043227;GO:0043229;GO:0043231;GO:0043234;GO:0044422;GO:0044424;GO:0044425;GO:0044429;GO:0044444;GO:0044446;GO:0044455;GO:0044464;GO:0045277		GO:0005739;GO:0032991;GO:0043226;GO:0043229;GO:0043231;GO:0043234;GO:0044464;GO:0045277	IPR001349;IPR018507	Cyt_c_oxidase_su6a;Cyt_c_oxidase_su6a_CS	ko00190;ko04260;ko05010;ko05012;ko05016				PS01329	COX6A		REACT_278797;REACT_360191				Mus musculus
Gdap1l1	Ganglioside-induced differentiation-associated protein 1-like 1			0.487845	0.748047	1.67952	13.8391	17.2597	13.3545	17.2756	13.9957	17.0847	16.393	16.8075	16.8455	15.3913										GST_N_3	AACATTC,MIR-409-3P;ACATTCC,MIR-1,MIR-206;CACTGCC,MIR-34A,MIR-34C,MIR-449;chr20q12;CRX_DN.V1_DN;CTGYNNCTYTAA_UNKNOWN;CTTTAAR_UNKNOWN;CTTTGT_V$LEF1_Q2;GGGAGGRR_V$MAZ_Q6;GSE14308_INDUCED_VS_NATURAL_TREG_UP;GSE14308_TH1_VS_INDUCED_TREG_DN;GSE17721_CPG_VS_GARDIQUIMOD_2H_BMDM_UP;GSE17721_CTRL_VS_CPG_0.5H_BMDM_DN;GSE17721_LPS_VS_CPG_16H_BMDM_DN;GSE17721_PAM3CSK4_VS_CPG_0.5H_BMDM_UP;GSE26669_CD4_VS_CD8_T…	Coiledcoil;Completeproteome;Proteomicsidentification;Referenceproteome							IPR004045;IPR010987;IPR012336	Glutathione_S-Trfase_N;Glutathione-S-Trfase_C-like;Thioredoxin-like_fold					PS50404;PS50405	GST_CTER;GST_NTER						Mus musculus
Ola1	Obg-like ATPase 1			0.198199	0.746079	1.67723	16.3945	18.4167	17.2809	18.3681	16.0358	18.3906	18.014	18.3743	17.8766	17.356					adenyl nucleotide binding;adenyl ribonucleotide binding;ATP binding;ATPase activity;binding;catalytic activity;cation binding;GTP binding;guanyl nucleotide binding;guanyl ribonucleotide binding;hydrolase activity;hydrolase activity, acting on acid anhydrides;hydrolase activity, acting on acid anhydrides, in phosphorus-containing anhydrides;ion binding;metal ion binding;nucleoside-triphosphatase a…	cell part;centrosome;cytoplasm;cytoplasmic part;cytoskeletal part;extracellular membrane-bounded organelle;extracellular organelle;extracellular region part;extracellular vesicular exosome;intracellular non-membrane-bounded organelle;intracellular organelle;intracellular organelle part;intracellular part;membrane;membrane-bounded organelle;membrane-bounded vesicle;microtubule organizing center;no…		cell part;centrosome;cytoplasm;extracellular organelle;intracellular non-membrane-bounded organelle;intracellular organelle;membrane;microtubule organizing center;nucleolus;organelle;vesicle		MMR_HSR1;YchF-GTPase_C	AACTTT_UNKNOWN;ADENYL_NUCLEOTIDE_BINDING;ADENYL_RIBONUCLEOTIDE_BINDING;ATP_BINDING;BILANGES_RAPAMYCIN_SENSITIVE_VIA_TSC1_AND_TSC2;BILANGES_SERUM_SENSITIVE_GENES;CAGGTG_V$E12_Q6;CAIRO_HEPATOBLASTOMA_CLASSES_UP;CATABOLIC_PROCESS;CELLULAR_CATABOLIC_PROCESS;chr2q31;CYTOPLASM;DANG_BOUND_BY_MYC;DODD_NASOPHARYNGEAL_CARCINOMA_DN;GCM_HBP1;GGCAGCT,MIR-22;GGCAGTG,MIR-324-3P;GGTGTGT,MIR-329;GNF2_NS;GNF2_PA2G…	Acetylation;Alternativesplicing;ATP-binding;Completeproteome;Cytoplasm;Directproteinsequencing;Hydrolase;Magnesium;Metal-binding;Nucleotide-binding;Nucleus;Proteomicsidentification;Referenceproteome			GO:0000166;GO:0003824;GO:0005488;GO:0005524;GO:0005525;GO:0016462;GO:0016787;GO:0016817;GO:0016818;GO:0016887;GO:0017076;GO:0017111;GO:0019001;GO:0030554;GO:0032553;GO:0032555;GO:0032559;GO:0032561;GO:0035639;GO:0043021;GO:0043022;GO:0043023;GO:0043167;GO:0043169;GO:0046872	GO:0005730;GO:0005737;GO:0005813;GO:0005815;GO:0016020;GO:0031982;GO:0031988;GO:0043226;GO:0043227;GO:0043228;GO:0043229;GO:0043230;GO:0043232;GO:0044421;GO:0044422;GO:0044424;GO:0044428;GO:0044430;GO:0044444;GO:0044446;GO:0044464;GO:0065010;GO:0070062		GO:0005730;GO:0005737;GO:0005813;GO:0005815;GO:0016020;GO:0031982;GO:0043226;GO:0043229;GO:0043230;GO:0043232;GO:0044464	IPR004396;IPR006073;IPR012675;IPR012676;IPR013029;IPR023192;IPR027417	ATPase_YchF/OLA1;Beta-grasp_dom;DUF933;GTP_binding_domain;P-loop_NTPase;TGS-like;TGS-like_dom			PR00326	GTP1OBG	PS51710	G_OBG						Mus musculus
Cul5	Cullin-5			0.0796341	0.733997	1.66324	17.4275	17.8946	17.0446	16.5284	16.5321	16.8129	16.6995	18.1857	17.0371	18.2102				biological regulation;calcium ion homeostasis;cation homeostasis;cell migration;cell migration in hindbrain;cell motility;cellular calcium ion homeostasis;cellular cation homeostasis;cellular chemical homeostasis;cellular component movement;cellular divalent inorganic cation homeostasis;cellular homeostasis;cellular ion homeostasis;cellular macromolecule metabolic process;cellular metabolic proce…	binding;enzyme binding;protein binding;protein dimerization activity;protein heterodimerization activity;ubiquitin protein ligase binding	cell part;Cul5-RING ubiquitin ligase complex;cullin-RING ubiquitin ligase complex;cytoplasm;intracellular membrane-bounded organelle;intracellular organelle;intracellular part;macromolecular complex;membrane;membrane-bounded organelle;nucleus;organelle;plasma membrane;protein complex;ubiquitin ligase complex	biological regulation;cell motility;cellular component movement;cellular homeostasis;cellular ion homeostasis;cellular metabolic process;cellular process;homeostatic process;locomotion;macromolecule metabolic process;macromolecule modification;metabolic process;primary metabolic process;protein metabolic process;protein modification by small protein conjugation or removal;protein modification pro…	cell part;cytoplasm;intracellular membrane-bounded organelle;intracellular organelle;macromolecular complex;membrane;nucleus;organelle;plasma membrane;protein complex;ubiquitin ligase complex	Ubiquitin mediated proteolysis	Cullin;Cullin_Nedd8	ACEVEDO_LIVER_CANCER_UP;APOPTOSIS_GO;ATGCAGT,MIR-217;ATGTACA,MIR-493;ATTACAT,MIR-380-3P;BENPORATH_MYC_MAX_TARGETS;BLALOCK_ALZHEIMERS_DISEASE_UP;CACGTG_V$MYC_Q2;CALCIUM_CHANNEL_ACTIVITY;CATION_CHANNEL_ACTIVITY;CATION_TRANSMEMBRANE_TRANSPORTER_ACTIVITY;CELL_CYCLE_ARREST_GO_0007050;CELL_CYCLE_GO_0007049;CELL_CYCLE_PHASE;CELL_CYCLE_PROCESS;CELL_DEVELOPMENT;CELL_PROLIFERATION_GO_0008283;CGTSACG_V$PAX3…	3D-structure;Completeproteome;Isopeptidebond;Phosphoprotein;Proteomicsidentification;Referenceproteome;Ublconjugation;Ublconjugationpathway	Ubiquitin E3 ligase (Neurl2, Tceb1, Tceb2, Cul5, Rbx1)	GO:0006464;GO:0006873;GO:0006874;GO:0006875;GO:0006928;GO:0006950;GO:0006970;GO:0008152;GO:0009628;GO:0009987;GO:0016477;GO:0016567;GO:0019538;GO:0019725;GO:0021535;GO:0021795;GO:0021799;GO:0021885;GO:0021932;GO:0021942;GO:0022029;GO:0030003;GO:0032446;GO:0040011;GO:0042592;GO:0042787;GO:0043170;GO:0043412;GO:0044237;GO:0044238;GO:0044260;GO:0044267;GO:0048870;GO:0048878;GO:0050801;GO:0050896;GO:…	GO:0005488;GO:0005515;GO:0019899;GO:0031625;GO:0046982;GO:0046983	GO:0000151;GO:0005634;GO:0005737;GO:0005886;GO:0016020;GO:0031461;GO:0031466;GO:0032991;GO:0043226;GO:0043227;GO:0043229;GO:0043231;GO:0043234;GO:0044424;GO:0044464	GO:0006464;GO:0006873;GO:0006928;GO:0006950;GO:0006970;GO:0008152;GO:0009628;GO:0009987;GO:0019538;GO:0019725;GO:0040011;GO:0042592;GO:0043170;GO:0043412;GO:0044237;GO:0044238;GO:0048870;GO:0050896;GO:0065007;GO:0070647	GO:0000151;GO:0005634;GO:0005737;GO:0005886;GO:0016020;GO:0032991;GO:0043226;GO:0043229;GO:0043231;GO:0043234;GO:0044464	IPR001373;IPR011991;IPR016157;IPR016158;IPR016159;IPR019559	Cullin_CS;Cullin_homology;Cullin_N;Cullin_neddylation_domain;Cullin_repeat-like_dom;WHTH_DNA-bd_dom	ko04120				PS01256;PS50069	CULLIN_1;CULLIN_2		REACT_343568;REACT_348099		SM00182;SM00884	CULLIN;Cullin_Nedd8	Mus musculus
Por	NADPH--cytochrome P450 reductase			0.345522	0.733307	1.66244	14.0316	16.4817	NaN	15.1203	NaN	14.8061	15.2546	16.8362	14.2272	15.3262				amine metabolic process;betaine metabolic process;biological regulation;carboxylic acid metabolic process;carnitine metabolic process;catabolic process;cellular amine metabolic process;cellular amino acid metabolic process;cellular aromatic compound metabolic process;cellular catabolic process;cellular ketone metabolic process;cellular lipid metabolic process;cellular macromolecule metabolic proc…	binding;catalytic activity;cation binding;coenzyme binding;cofactor binding;cytochrome-b5 reductase activity;dioxygenase activity;electron carrier activity;flavin adenine dinucleotide binding;FMN binding;hydrolase activity;ion binding;iron ion binding;iron-cytochrome-c reductase activity;metal ion binding;monooxygenase activity;NADP binding;NADPH-hemoprotein reductase activity;nitric oxide dioxyg…	cell part;cytoplasmic part;cytosol;endoplasmic reticulum membrane;endoplasmic reticulum part;intracellular membrane-bounded organelle;intracellular organelle;intracellular organelle part;intracellular part;membrane;membrane part;membrane-bounded organelle;mitochondrion;organelle;organelle membrane;organelle part	amine metabolic process;biological regulation;catabolic process;cellular amino acid metabolic process;cellular aromatic compound metabolic process;cellular ketone metabolic process;cellular lipid metabolic process;cellular metabolic process;cellular nitrogen compound metabolic process;cellular process;lipid metabolic process;macromolecule metabolic process;macromolecule modification;metabolic pro…	cell part;cytosol;intracellular membrane-bounded organelle;intracellular organelle;membrane;mitochondrion;organelle		FAD_binding_1;Flavodoxin_1;NAD_binding_1	BAKKER_FOXO3_TARGETS_DN;BRUINS_UVC_RESPONSE_LATE;BURTON_ADIPOGENESIS_5;BURTON_ADIPOGENESIS_PEAK_AT_8HR;BUYTAERT_PHOTODYNAMIC_THERAPY_STRESS_UP;CHANG_CORE_SERUM_RESPONSE_DN;CHIANG_LIVER_CANCER_SUBCLASS_POLYSOMY7_UP;CHIANG_LIVER_CANCER_SUBCLASS_PROLIFERATION_DN;chr7q11;CREIGHTON_AKT1_SIGNALING_VIA_MTOR_UP;CREIGHTON_ENDOCRINE_THERAPY_RESISTANCE_3;CSR_LATE_UP.V1_DN;CYTOPLASM;CYTOPLASMIC_PART;DAVICION…	Acetylation;Completeproteome;Endoplasmicreticulum;FAD;Flavoprotein;FMN;Membrane;NADP;Oxidoreductase;Referenceproteome		GO:0003420;GO:0006082;GO:0006464;GO:0006473;GO:0006475;GO:0006520;GO:0006577;GO:0006629;GO:0006631;GO:0006725;GO:0006730;GO:0006807;GO:0007584;GO:0008152;GO:0008589;GO:0009056;GO:0009308;GO:0009437;GO:0009605;GO:0009698;GO:0009719;GO:0009725;GO:0009812;GO:0009889;GO:0009891;GO:0009893;GO:0009966;GO:0009967;GO:0009987;GO:0009991;GO:0010033;GO:0010466;GO:0010646;GO:0010647;GO:0010893;GO:0018193;GO:…	GO:0000166;GO:0003824;GO:0003958;GO:0004128;GO:0004497;GO:0005488;GO:0005506;GO:0008941;GO:0009055;GO:0010181;GO:0016491;GO:0016651;GO:0016653;GO:0016675;GO:0016705;GO:0016708;GO:0016709;GO:0016787;GO:0043167;GO:0043169;GO:0046872;GO:0046914;GO:0047726;GO:0048037;GO:0050660;GO:0050661;GO:0050662;GO:0051213	GO:0005739;GO:0005789;GO:0005829;GO:0016020;GO:0031090;GO:0043226;GO:0043227;GO:0043229;GO:0043231;GO:0044422;GO:0044424;GO:0044425;GO:0044432;GO:0044444;GO:0044446;GO:0044464	GO:0006082;GO:0006464;GO:0006520;GO:0006629;GO:0006725;GO:0006730;GO:0006807;GO:0008152;GO:0009056;GO:0009308;GO:0009605;GO:0009719;GO:0009987;GO:0009991;GO:0018193;GO:0019538;GO:0019748;GO:0034641;GO:0042180;GO:0042221;GO:0042493;GO:0043170;GO:0043412;GO:0043543;GO:0044237;GO:0044238;GO:0044255;GO:0044281;GO:0050896;GO:0065007	GO:0005739;GO:0005829;GO:0016020;GO:0043226;GO:0043229;GO:0043231;GO:0044464	IPR001094;IPR001433;IPR001709;IPR003097;IPR008254;IPR017927;IPR017938;IPR023173;IPR023208;IPR029039	FAD-binding_1;Fd_Rdtase_FAD-bd;Flavdoxin;Flavodoxin/NO_synth;Flavoprot_Pyr_Nucl_cyt_Rdtase;Flavoprotein-like;NADPH_Cyt_P450_Rdtase_dom3;OxRdtase_FAD/NAD-bd;P450R;Riboflavin_synthase-like_b-brl			PR00369;PR00371	FLAVODOXIN;FPNCR	PS50902;PS51384	FAD_FR;FLAVODOXIN_LIKE						Mus musculus
Fis1	Mitochondrial fission 1 protein			0.330981	0.724252	1.65204	13.9627	16.8194	15.0547	16.3533	NaN	16.573	16.3649	17.1082	16.4332	15.7186				anatomical structure morphogenesis;apoptotic mitochondrial changes;autophagy;biological regulation;calcium ion homeostasis;calcium-mediated signaling;calcium-mediated signaling using intracellular calcium source;catabolic process;cation homeostasis;cell part morphogenesis;cellular calcium ion homeostasis;cellular catabolic process;cellular cation homeostasis;cellular chemical homeostasis;cellular…	binding;protein binding;receptor binding	cell part;cytoplasmic part;integral to membrane;integral to mitochondrial membrane;integral to mitochondrial outer membrane;integral to organelle membrane;integral to peroxisomal membrane;intracellular membrane-bounded organelle;intracellular organelle;intracellular organelle part;intracellular part;intrinsic to membrane;intrinsic to mitochondrial outer membrane;intrinsic to organelle membrane;in…	anatomical structure morphogenesis;autophagy;biological regulation;catabolic process;cellular component assembly;cellular component morphogenesis;cellular component organization;cellular homeostasis;cellular ion homeostasis;cellular membrane organization;cellular metabolic process;cellular process;developmental process;establishment of localization;homeostatic process;macromolecular complex assem…	cell part;intracellular membrane-bounded organelle;intracellular organelle;macromolecular complex;membrane;microbody;mitochondrion;organelle;peroxisome;protein complex		Fis1_TPR_C;Fis1_TPR_N	ACTAYRNNNCCCR_UNKNOWN;AGUIRRE_PANCREATIC_CANCER_COPY_NUMBER_UP;APOPTOSIS_GO;CAGCTG_V$AP4_Q5;CAGGTG_V$E12_Q6;CCANNAGRKGGC_UNKNOWN;CELL_DEVELOPMENT;chr7q22;CYTOPLASM;CYTOPLASMIC_PART;ENDOMEMBRANE_SYSTEM;ENVELOPE;GAVIN_FOXP3_TARGETS_CLUSTER_T7;GGGCGGR_V$SP1_Q6;GOLGI_APPARATUS;GOLGI_APPARATUS_PART;GOLGI_MEMBRANE;GSE12845_IGD_NEG_BLOOD_VS_NAIVE_TONSIL_BCELL_UP;GSE12845_IGD_POS_BLOOD_VS_DARKZONE_GC_TON…	3D-structure;Acetylation;Apoptosis;Completeproteome;Directproteinsequencing;Membrane;Mitochondrion;Mitochondrionoutermembrane;Peroxisome;Phosphoprotein;Proteomicsidentification;Referenceproteome;TPRrepeat;Transmembrane;Transmembranehelix;Ublconjugation		GO:0000266;GO:0000422;GO:0001836;GO:0006461;GO:0006605;GO:0006626;GO:0006810;GO:0006839;GO:0006873;GO:0006874;GO:0006875;GO:0006886;GO:0006914;GO:0006944;GO:0006996;GO:0007005;GO:0007165;GO:0007204;GO:0008053;GO:0008152;GO:0008637;GO:0009056;GO:0009653;GO:0009987;GO:0010638;GO:0010821;GO:0010822;GO:0010952;GO:0015031;GO:0016043;GO:0016044;GO:0016559;GO:0017038;GO:0019222;GO:0019722;GO:0019725;GO:…	GO:0005102;GO:0005488;GO:0005515	GO:0005739;GO:0005777;GO:0005779;GO:0016020;GO:0016021;GO:0031224;GO:0031231;GO:0031300;GO:0031301;GO:0031306;GO:0031307;GO:0032592;GO:0032991;GO:0042579;GO:0043226;GO:0043227;GO:0043229;GO:0043231;GO:0043234;GO:0044422;GO:0044424;GO:0044425;GO:0044429;GO:0044438;GO:0044439;GO:0044444;GO:0044446;GO:0044455;GO:0044464	GO:0006461;GO:0006605;GO:0006810;GO:0006873;GO:0006914;GO:0006996;GO:0007005;GO:0007165;GO:0008152;GO:0009056;GO:0009653;GO:0009987;GO:0015031;GO:0016043;GO:0016044;GO:0019725;GO:0022607;GO:0032502;GO:0032989;GO:0033043;GO:0042592;GO:0044237;GO:0048284;GO:0048285;GO:0050896;GO:0051049;GO:0051234;GO:0061024;GO:0061025;GO:0065003;GO:0065007	GO:0005739;GO:0005777;GO:0016020;GO:0032991;GO:0042579;GO:0043226;GO:0043229;GO:0043231;GO:0043234;GO:0044464	IPR011990;IPR016543;IPR028058;IPR028061	Fis1;Fis1_TPR_C;Fis1_TPR_N;TPR-like_helical_dom												Mus musculus
[truncated: 1,441 more rows]
[truncated: 45 more columns]

## Sheet:  Microglia (RAW)
LFQ intensity 10_wtwt	LFQ intensity 11_DD	LFQ intensity 12_DD	LFQ intensity 3_wtwt	LFQ intensity 4_wtwt	LFQ intensity 5_DD	LFQ intensity 6_wtwt	LFQ intensity 7_DD	LFQ intensity 8_DD	LFQ intensity 9_DD	Only identified by site	Reverse	Potential contaminant	GOBP name	GOMF name	GOCC name	GOBP slim name	GOCC slim name	KEGG name	Pfam	GSEA	Keywords	Corum	GOBP	GOMF	GOCC	GOBP slim	GOCC slim	Interpro	Interpro name	KEGG	MIM	PRINTS	PRINTS name	Prosite	Prosite name	Protein name	Reactome	SGD	SMART	SMART name	Taxonomy	Student's T-test Significant DD_WT	Student's T-test significant	Peptides	Razor + unique peptides	Unique peptides	Sequence coverage [%]	Unique + razor sequence coverage [%]	Unique sequence coverage [%]
#!{Type}E	E	E	E	E	E	E	E	E	E	C	C	C	C	C	C	C	C	C	C	C	C	C	C	C	C	C	C	C	C	C	C	C	C	C	C	C	C	C	C	C	C	C	C	N	N	N	N	N	N
#!{C:Treatment}WT	DD	DD	WT	WT	DD	WT	DD	DD	DD
[truncated: 1,564 more rows]
[truncated: 41 more columns]

## Sheet: Neurons SIG
Gene name	Protein name	Student's T-test Significant DD_WT		Student's T-test p-value DD_WT	Student's T-test Difference DD_WT	Max Difference	LFQ intensity 10_wtwt	LFQ intensity 11_DD	LFQ intensity 12_DD	LFQ intensity 3_wtwt	LFQ intensity 4_wtwt	LFQ intensity 5_DD	LFQ intensity 6_wtwt	LFQ intensity 7_DD	LFQ intensity 8_DD	LFQ intensity 9_DD	Only identified by site	Reverse	Potential contaminant	GOBP name	GOMF name	GOCC name	GOBP slim name	GOCC slim name	KEGG name	Pfam	GSEA	Keywords	Corum	GOBP	GOMF	GOCC	GOBP slim	GOCC slim	Interpro	Interpro name	KEGG	MIM	PRINTS	PRINTS name	Prosite	Prosite name		Reactome	SGD	SMART	SMART name	Taxonomy
T	C	C		N	N		#!{Type}E	E	E	E	E	E	E	E	E	E	C	C	C	C	C	C	C	C	C	C	C	C	C	C	C	C	C	C	C	C	C	C	C	C	C	C		C	C	C	C	C
[truncated: 764 more rows]
[truncated: 45 more columns]

## Sheet: Neurons (RAW)
LFQ intensity 10_wtwt	LFQ intensity 11_DD	LFQ intensity 12_DD	LFQ intensity 3_wtwt	LFQ intensity 4_wtwt	LFQ intensity 5_DD	LFQ intensity 6_wtwt	LFQ intensity 7_DD	LFQ intensity 8_DD	LFQ intensity 9_DD	Only identified by site	Reverse	Potential contaminant	GOBP name	GOMF name	GOCC name	GOBP slim name	GOCC slim name	KEGG name	Pfam	GSEA	Keywords	Corum	GOBP	GOMF	GOCC	GOBP slim	GOCC slim	Interpro	Interpro name	KEGG	MIM	PRINTS	PRINTS name	Prosite	Prosite name	Protein name	Reactome	SGD	SMART	SMART name	Taxonomy	Student's T-test Significant DD_WT	Student's T-test significant	Peptides	Razor + unique peptides	Unique peptides	Sequence coverage [%]	Unique + razor sequence coverage [%]	Unique sequence coverage [%]
[truncated: 765 more rows]
[truncated: 41 more columns]
